# Supplementary material for: Targeting Mitochondria by SS-31 Ameliorates the Whole Body Energy Status in Cancer- and Chemotherapy-Induced Cachexia
Source: Cancers (Basel). 2021 Feb 18;13(4):850. doi: 10.3390/cancers13040850 (PMC7923037; doi:10.3390/cancers13040850)
Supplement: Supplementary file 1 [file cancers-13-00850-s001.zip]

Archive with 8 entries (7 files):
- supplementary/
- supplementary/cancers-1100056-supplementary-final.docx
- supplementary/Figure 2c. original western blot image.xlsx
- supplementary/Figure 4a. original western blot image.xlsx
- supplementary/Figure 4b. original western blot image.xlsx
- supplementary/Figure S5. original western blot image.xlsx
- supplementary/Figure S7a.original western blot image.xlsx
- supplementary/Figure S7b.original western blot image.xlsx
