# Supplementary material for: Targeting Mitochondria by SS-31 Ameliorates the Whole Body Energy Status in Cancer- and Chemotherapy-Induced Cachexia
Source: Cancers (Basel). 2021 Feb 18;13(4):850. doi: 10.3390/cancers13040850 (PMC7923037; doi:10.3390/cancers13040850)
Supplement: Supplementary file 1 [file cancers-13-00850-s001.zip › supplementary/Figure 2c. original western blot image.xlsx]

## Sheet: PGC
		Obtained with traditional films, no standard overlay available. See picture from figure 4b for molecular weight band identification.
		C		SS-31		C26 OXFU		C26 OXFU SS		C26		C26 SS		C		SS-31		C26 OXFU		C26 OXFU SS		C26		C26 SS					Mean	SEM%
	PGC	Lane 1	Lane 2	Lane 3	Lane 4	Lane 5	Lane 6	Lane 7	Lane 8	Lane 9	Lane 10	Lane 11	Lane 12	Lane 13	Lane 14	Lane 15	Lane 16	Lane 17	Lane 18	Lane 19	Lane 20	Lane 21	Lane 22	Lane 23	Lane 24	Lane 25		C	0.355017
	17_07	Volume	Volume	Volume	Volume	Volume	Volume	Volume	Volume	Volume	Volume	Volume	Volume	Volume	Volume	Volume	Volume	Volume	Volume	Volume	Volume	Volume	Volume	Volume	Volume	Volume		%	100	4.743
		40343.4	57778	56423.5	42717	25981.1	23198	26637.5	14562.1	21130.7	25089	46640.8	22566.7	55516.5	54546.4	49920.5	70372	15822.1	17530.7	22112	29228.4	16357.4	31316.3	23243.6	21285	54078.3		SD	0.0336769				SEM	0.0168384
																												%	9.48599
	GAPDH	Lane 1	Lane 2	Lane 3	Lane 4	Lane 5	Lane 6	Lane 7	Lane 8	Lane 9	Lane 10	Lane 11	Lane 12	Lane 13	Lane 14	Lane 15	Lane 16	Lane 17	Lane 18	Lane 19	Lane 20	Lane 21	Lane 22	Lane 23	Lane 24	Lane 25		SS-31	0.331623
	17_07	Volume	Volume	Volume	Volume	Volume	Volume	Volume	Volume	Volume	Volume	Volume	Volume	Volume	Volume	Volume	Volume	Volume	Volume	Volume	Volume	Volume	Volume	Volume	Volume	Volume		%	93.4105	11.447
		129545	147535	143988	168012	100212	107946	102509	123857	147096	140846	158997	151404	158522	148704	143138	64100	107017	107017	94333.3	108619	124137	111568	123062	134646	164013			0.0703887				SEM	0.0406389
																													19.8269
		0.311424	0.391621	0.391863	0.254249	0.25926	0.214902	0.259854	0.117572	0.143652	0.17813	0.293344	0.149049	0.350212	0.366811	0.348757	1.09785	0.147847	0.163813	0.234403	0.269091	0.131768	0.280692	0.188878	0.158081	0.329719		C26 OXFU	0.196456
																												%	55.3369	8.24598
																													0.0507052				SEM	0.0292746
																													14.2825
																												C26 OXFU SS	0.22023
									outlier																			%	62.0337	9.8577
		C				SS-31			white spot	C26 OXFU				C26 OXFU SS				C26				C26 SS							0.069993				SEM	0.0349965
		0.311424	0.391621	0.350212	0.366811	0.391863	0.254249	0.348757		0.25926	0.147847	0.214902	0.163813	0.259854	0.117572	0.234403	0.269091	0.143652	0.17813	0.131768	0.280692	0.293344	0.149049	0.188878	0.158081	0.329719			19.7154
																												C26	0.183561
																													51.7047	9.53101
																													0.0676734				SEM	0.0338367
																													19.062
																												C26 SS	0.223814
											PGC																		63.0432	11.6099
																													0.0824339				SEM	0.0412169
																													23.2197
											GAPDH
																								0.311424		0.391863		0.143652		0.293344		0.25926		0.259854
																								0.391621		0.254249		0.17813		0.149049		0.147847		0.117572
																								0.350212		0.348757		0.131768		0.188878		0.214902		0.234403
																								0.366811				0.280692		0.158081		0.163813		0.269091
																														0.329719
		Confronti multipli
		Variabile dipendente: PGC
		LSD
		(I) group_CSA	(J) group_CSA	Differenza della media (I-J)	Errore std.	Sign.	Intervallo di confidenza 95%
							Limite inferiore	Limite superiore
		C	SS	0.02339	0.04984	0.644	-0.0813	0.1281
			C26	,17146*	0.04614	0.002	0.0745	0.2684
			C26 SS	,13120*	0.04377	0.008	0.0392	0.2232
			C26 oxfu	,15856*	0.04614	0.003	0.0616	0.2555
			C26 oxfu SS	,13479*	0.04614	0.009	0.0378	0.2317
		SS	C	-0.02339	0.04984	0.644	-0.1281	0.0813
			C26	,14806*	0.04984	0.008	0.0434	0.2528
			C26 SS	,10781*	0.04765	0.036	0.0077	0.2079
			C26 oxfu	,13517*	0.04984	0.014	0.0305	0.2399
			C26 oxfu SS	,11139*	0.04984	0.038	0.0067	0.2161
		C26	C	-,17146*	0.04614	0.002	-0.2684	-0.0745
			SS	-,14806*	0.04984	0.008	-0.2528	-0.0434
			C26 SS	-0.04025	0.04377	0.37	-0.1322	0.0517
			C26 oxfu	-0.01289	0.04614	0.783	-0.1098	0.084
			C26 oxfu SS	-0.03667	0.04614	0.437	-0.1336	0.0603
		C26 SS	C	-,13120*	0.04377	0.008	-0.2232	-0.0392
			SS	-,10781*	0.04765	0.036	-0.2079	-0.0077
			C26	0.04025	0.04377	0.37	-0.0517	0.1322
			C26 oxfu	0.02736	0.04377	0.54	-0.0646	0.1193
			C26 oxfu SS	0.00358	0.04377	0.936	-0.0884	0.0955
		C26 oxfu	C	-,15856*	0.04614	0.003	-0.2555	-0.0616
			SS	-,13517*	0.04984	0.014	-0.2399	-0.0305
			C26	0.01289	0.04614	0.783	-0.084	0.1098
			C26 SS	-0.02736	0.04377	0.54	-0.1193	0.0646
			C26 oxfu SS	-0.02377	0.04614	0.613	-0.1207	0.0732
		C26 oxfu SS	C	-,13479*	0.04614	0.009	-0.2317	-0.0378
			SS	-,11139*	0.04984	0.038	-0.2161	-0.0067
			C26	0.03667	0.04614	0.437	-0.0603	0.1336
			C26 SS	-0.00358	0.04377	0.936	-0.0955	0.0884
			C26 oxfu	0.02377	0.04614	0.613	-0.0732	0.1207
		* La differenza della media è significativa al livello 0.05.

## Sheet: SDH
		Obtained with traditional films, no standard overlay available. See https://pubmed.ncbi.nlm.nih.gov/31150737/, figure 6d for molecular weight band identification.
		C		SS-31		C26 OXFU		C26 OXFU SS		C26		C26 SS		C		SS-31		C26 OXFU		C26 OXFU SS		C26		C26 SS					Mean	SEM%
	SDH	Lane 1	Lane 2	Lane 3	Lane 4	Lane 5	Lane 6	Lane 7	Lane 8	Lane 9	Lane 10	Lane 11	Lane 12	Lane 13	Lane 14	Lane 15	Lane 16	Lane 17	Lane 18	Lane 19	Lane 20	Lane 21	Lane 22	Lane 23	Lane 24	Lane 25		C	0.719598
	17_07	Volume	Volume	Volume	Volume	Volume	Volume	Volume	Volume	Volume	Volume	Volume	Volume	Volume	Volume	Volume	Volume	Volume	Volume	Volume	Volume	Volume	Volume	Volume	Volume	Volume		%	100	2.96764
		90025.5	108081	83478	87613	63399.5	55625.5	37910.7	26360.8	47049.5	53688.5	68105.7	43220.1	107373	115029	101976	115786	35119.1	26599.7	57053.8	58348.5	47088.9	55547.2	42649.3	28347	97823		SD	0.0427101				SEM	0.021355
																												%	5.93527
	GAPDH	Lane 1	Lane 2	Lane 3	Lane 4	Lane 5	Lane 6	Lane 7	Lane 8	Lane 9	Lane 10	Lane 11	Lane 12	Lane 13	Lane 14	Lane 15	Lane 16	Lane 17	Lane 18	Lane 19	Lane 20	Lane 21	Lane 22	Lane 23	Lane 24	Lane 25		SS-31	0.604552
	17_07	Volume	Volume	Volume	Volume	Volume	Volume	Volume	Volume	Volume	Volume	Volume	Volume	Volume	Volume	Volume	Volume	Volume	Volume	Volume	Volume	Volume	Volume	Volume	Volume	Volume		%	84.0126	7.85212
		129545	147535	143988	168012	100212	107946	102509	123857	147096	140846	158997	151404	158522	148704	143138	64100	107017	107017	94333.3	108619	124137	111568	123062	134646	164013			0.0978672				SEM	0.0565036
																													13.6003
		0.694936	0.732577	0.579757	0.521468	0.632651	0.515306	0.369827	0.212832	0.319855	0.381185	0.428346	0.285462	0.677337	0.773541	0.712432	1.80633	0.328164	0.248556	0.604811	0.537186	0.37933	0.497876	0.346568	0.210529	0.596433		C26 OXFU	0.431169
																												%	59.9181	10.987
																													0.13694				SEM	0.0790622
																													19.03
																												C26 OXFU SS	0.431164
									outlier																			%	59.9174	14.1131
		C				SS-31			white spot	C26 OXFU				C26 OXFU SS				C26				C26 SS							0.175903				SEM	0.101557
		0.694936	0.732577	0.677337	0.773541	0.579757	0.521468	0.712432		0.632651	0.515306	0.328164	0.248556	0.369827	0.212832	0.604811	0.537186	0.319855	0.381185	0.37933	0.497876	0.428346	0.285462	0.346568	0.210529	0.596433			24.4446
																												C26	0.394561
																													54.8308	5.17884
																													0.0745337				SEM	0.0372668
																													10.3577
																												C26 SS	0.373467
																													51.8995	10.291
																													0.148107				SEM	0.0740535
																						SDHA							20.5819
																									0.694936		0.579757		0.319855		0.428346		0.515306		0.369827
																						GAPDH			0.732577		0.521468		0.381185		0.285462		0.328164		0.212832
																									0.677337		0.712432		0.37933		0.346568		0.248556		0.604811
																									0.773541				0.497876		0.210529				0.537186
																															0.596433
			Confronti multipli
			Variabile dipendente: SDH
			LSD
			(I) group_CSA	(J) group_CSA	Differenza della media (I-J)	Errore std.	Sign.	Intervallo di confidenza 95%
								Limite inferiore	Limite superiore
			C	SS	0.11505	0.09434	0.239	-0.084	0.3141
				C26	,32504*	0.08734	0.002	0.1408	0.5093
				C26 SS	,34613*	0.08286	0.001	0.1713	0.5209
				C26 oxfu	,35559*	0.09434	0.002	0.1566	0.5546
				C26 oxfu SS	,28843*	0.08734	0.004	0.1042	0.4727
			SS	C	-0.11505	0.09434	0.239	-0.3141	0.084
				C26	,20999*	0.09434	0.04	0.011	0.409
				C26 SS	,23108*	0.09021	0.02	0.0408	0.4214
				C26 oxfu	,24054*	0.10085	0.029	0.0278	0.4533
				C26 oxfu SS	0.17339	0.09434	0.084	-0.0256	0.3724
			C26	C	-,32504*	0.08734	0.002	-0.5093	-0.1408
				SS	-,20999*	0.09434	0.04	-0.409	-0.011
				C26 SS	0.02109	0.08286	0.802	-0.1537	0.1959
				C26 oxfu	0.03055	0.09434	0.75	-0.1685	0.2296
				C26 oxfu SS	-0.0366	0.08734	0.68	-0.2209	0.1477
			C26 SS	C	-,34613*	0.08286	0.001	-0.5209	-0.1713
				SS	-,23108*	0.09021	0.02	-0.4214	-0.0408
				C26	-0.02109	0.08286	0.802	-0.1959	0.1537
				C26 oxfu	0.00946	0.09021	0.918	-0.1809	0.1998
				C26 oxfu SS	-0.0577	0.08286	0.496	-0.2325	0.1171
			C26 oxfu	C	-,35559*	0.09434	0.002	-0.5546	-0.1566
				SS	-,24054*	0.10085	0.029	-0.4533	-0.0278
				C26	-0.03055	0.09434	0.75	-0.2296	0.1685
				C26 SS	-0.00946	0.09021	0.918	-0.1998	0.1809
				C26 oxfu SS	-0.06716	0.09434	0.486	-0.2662	0.1319
			C26 oxfu SS	C	-,28843*	0.08734	0.004	-0.4727	-0.1042
				SS	-0.17339	0.09434	0.084	-0.3724	0.0256
				C26	0.0366	0.08734	0.68	-0.1477	0.2209
				C26 SS	0.0577	0.08286	0.496	-0.1171	0.2325
				C26 oxfu	0.06716	0.09434	0.486	-0.1319	0.2662
			* La differenza della media è significativa al livello 0.05.

## Sheet: Cyt c
		Obtained with traditional films, no standard overlay available. See picture from figure 4a for molecular weight band identification.
		C		SS-31		C26 OXFU		C26 OXFU SS		C26		C26 SS		C		SS-31		C26 OXFU		C26 OXFU SS		C26		C26 SS					Mean	SEM%
	Cyt c	Lane 1	Lane 2	Lane 3	Lane 4	Lane 5	Lane 6	Lane 7	Lane 8	Lane 9	Lane 10	Lane 11	Lane 12	Lane 13	Lane 14	Lane 15	Lane 16	Lane 17	Lane 18	Lane 19	Lane 20	Lane 21	Lane 22	Lane 23	Lane 24	Lane 25		C	0.519746
	17_07	Volume	Volume	Volume	Volume	Volume	Volume	Volume	Volume	Volume	Volume	Volume	Volume	Volume	Volume	Volume	Volume	Volume	Volume	Volume	Volume	Volume	Volume	Volume	Volume	Volume		%	100	12.0858
		48579.8	71581.6	68140	70438.4	40698.9	51670.5	38960.7	26665.1	33826.1	62110.6	68924.7	46069.5	85893.2	100667	88918.5	112679	37916.1	34974	44742.1	46899.1	41299.6	38330.7	52122.4	25333.1	91116.4		SD	0.125631				SEM	0.0628153
																												%	24.1716
	GAPDH	Lane 1	Lane 2	Lane 3	Lane 4	Lane 5	Lane 6	Lane 7	Lane 8	Lane 9	Lane 10	Lane 11	Lane 12	Lane 13	Lane 14	Lane 15	Lane 16	Lane 17	Lane 18	Lane 19	Lane 20	Lane 21	Lane 22	Lane 23	Lane 24	Lane 25		SS-31	0.504562
	17_07	Volume	Volume	Volume	Volume	Volume	Volume	Volume	Volume	Volume	Volume	Volume	Volume	Volume	Volume	Volume	Volume	Volume	Volume	Volume	Volume	Volume	Volume	Volume	Volume	Volume		%	97.0787	11.6151
		129545	147535	143988	168012	100212	107946	102509	123857	147096	140846	158997	151404	158522	148704	143138	64100	107017	107017	94333.3	108619	124137	111568	123062	134646	164013			0.104562				SEM	0.0603688
																													20.1179
		0.375003	0.485183	0.473234	0.419245	0.406126	0.478668	0.38007	0.215289	0.229959	0.440982	0.433497	0.304282	0.541836	0.67696	0.621207	1.75785	0.3543	0.326809	0.474298	0.431777	0.332693	0.343563	0.423547	0.188146	0.555542		C26 OXFU	0.391476
																												%	75.3207	6.42483
																													0.0667856				SEM	0.0333928
																													12.8497
																												C26 OXFU SS	0.375358
									outlier																			%	72.2197	10.9145
		C				SS-31			white spot	C26 OXFU				C26 OXFU SS				C26				C26 SS							0.113456				SEM	0.0567278
		0.375003	0.485183	0.541836	0.67696	0.473234	0.419245	0.621207		0.406126	0.478668	0.3543	0.326809	0.38007	0.215289	0.474298	0.431777	0.229959	0.440982	0.332693	0.343563	0.433497	0.304282	0.423547	0.188146	0.555542			21.8291
																												C26	0.336799
																													64.8007	8.29997
																													0.0862774				SEM	0.0431387
																													16.5999
																												C26 SS	0.381003
																													73.3056	13.4432
																						Cyt c							0.13974				SEM	0.0698702
																													26.8863
																						GAPDH
																								0.375003		0.473234		0.229959		0.433497		0.406126		0.38007
																								0.485183		0.419245		0.440982		0.304282		0.478668		0.215289
																								0.541836		0.621207		0.332693		0.423547		0.3543		0.474298
																								0.67696				0.343563		0.188146		0.326809		0.431777
																														0.555542
			Confronti multipli
			Variabile dipendente: Cyt
			LSD
			(I) group_CSA	(J) group_CSA	Differenza della media (I-J)	Errore std.	Sign.	Intervallo di confidenza 95%
								Limite inferiore	Limite superiore
			C	SS	0.06343	0.08716	0.477	-0.1205	0.2473
				C26	,23119*	0.08153	0.011	0.0592	0.4032
				C26 SS	,18699*	0.07796	0.028	0.0225	0.3515
				C26 oxfu	,17652*	0.08153	0.045	0.0045	0.3485
				C26 oxfu SS	,19263*	0.08153	0.03	0.0206	0.3646
			SS	C	-0.06343	0.08716	0.477	-0.2473	0.1205
				C26	0.16776	0.08153	0.055	-0.0043	0.3398
				C26 SS	0.12356	0.07796	0.131	-0.0409	0.288
				C26 oxfu	0.11309	0.08153	0.183	-0.0589	0.2851
				C26 oxfu SS	0.1292	0.08153	0.131	-0.0428	0.3012
			C26	C	-,23119*	0.08153	0.011	-0.4032	-0.0592
				SS	-0.16776	0.08153	0.055	-0.3398	0.0043
				C26 SS	-0.0442	0.07161	0.545	-0.1953	0.1069
				C26 oxfu	-0.05468	0.07548	0.479	-0.2139	0.1046
				C26 oxfu SS	-0.03856	0.07548	0.616	-0.1978	0.1207
			C26 SS	C	-,18699*	0.07796	0.028	-0.3515	-0.0225
				SS	-0.12356	0.07796	0.131	-0.288	0.0409
				C26	0.0442	0.07161	0.545	-0.1069	0.1953
				C26 oxfu	-0.01047	0.07161	0.885	-0.1616	0.1406
				C26 oxfu SS	0.00564	0.07161	0.938	-0.1454	0.1567
			C26 oxfu	C	-,17652*	0.08153	0.045	-0.3485	-0.0045
				SS	-0.11309	0.08153	0.183	-0.2851	0.0589
				C26	0.05468	0.07548	0.479	-0.1046	0.2139
				C26 SS	0.01047	0.07161	0.885	-0.1406	0.1616
				C26 oxfu SS	0.01612	0.07548	0.833	-0.1431	0.1754
			C26 oxfu SS	C	-,19263*	0.08153	0.03	-0.3646	-0.0206
				SS	-0.1292	0.08153	0.131	-0.3012	0.0428
				C26	0.03856	0.07548	0.616	-0.1207	0.1978
				C26 SS	-0.00564	0.07161	0.938	-0.1567	0.1454
				C26 oxfu	-0.01612	0.07548	0.833	-0.1754	0.1431
			* La differenza della media è significativa al livello 0.05.
