# Supplementary material for: Targeting Mitochondria by SS-31 Ameliorates the Whole Body Energy Status in Cancer- and Chemotherapy-Induced Cachexia
Source: Cancers (Basel). 2021 Feb 18;13(4):850. doi: 10.3390/cancers13040850 (PMC7923037; doi:10.3390/cancers13040850)
Supplement: Supplementary file 1 [file cancers-13-00850-s001.zip › supplementary/Figure 4a. original western blot image.xlsx]

## Sheet: COX_IV
	Exp SS-31 OXFU day 21					5ug of mitochondrial extract						4-15% gel
lane	1	2	3	4	5	6	7	8	9	10	11	12	13	14	15	16	17	18	19	20	21
sample	1	2	8	9	16	17	3	4	10	11	18	19	5	6	7	13	14	15	21	22	23
		Control
		C26 OXFU
		C26 OXFU SS-31
	Software		Image Line						Image studio
					COX IV						ponceau					Ratio		Ordered
			No.	Volume (Int)	Adj. Vol. (Int)	# of Pixels	Area (mm2)		Image Name	Name	Signal	Area	Bkgnd.	Mean
			1	814520	814520	208	13.6811		Ponceau2.tif	1	13600	1012	45	58.5		59.8912		59.8912			Mean	71.8156		48.9019		53.6339
			2	957412	957412	208	13.6811		Ponceau2.tif	2	15300	1012	51	66.1		62.5759		62.5759			SD	22.2657		9.95765		25.3568
			8	607340	607340	208	13.6811		Ponceau2.tif	8	12000	1012	56	67.9		50.6117	C	111.646			SEM	8.41565		3.76364		9.58396
			9	313812	313812	208	13.6811		Ponceau2.tif	9	9590	1012	56	65.5		32.7228		92.3337
			16	607540	607540	208	13.6811		Ponceau2.tif	16	12600	1012	63	75.4		48.2175		48.9589			%	100		68.0936		74.6828
			17	531500	531500	208	13.6811		Ponceau2.tif	17	10300	1012	70	80.2		51.6019		57.1786				11.7184		5.2407		13.3452
			3	1127628	1127628	208	13.6811		Ponceau2.tif	3	10100	1012	77	87		111.646		70.1248
			4	1163404	1163404	208	13.6811		Ponceau2.tif	4	12600	1012	77	89.4		92.3337		50.6117
			10	425716	425716	208	13.6811		Ponceau2.tif	10	9130	1012	70	79		46.6283	C26	32.7228
			11	616772	616772	208	13.6811		Ponceau2.tif	11	11600	1012	73	84.4		53.17	OXFU	46.6283
			18	230348	230348	208	13.6811		Ponceau2.tif	18	10700	1012	68	78.6		21.5279		53.17		COX IV (16 kDa)
			19	247400	247400	208	13.6811		Ponceau2.tif	19	11200	1012	66	77.1		22.0893		66.0834
			5	690320	690320	208	13.6811		Ponceau2.tif	5	14100	1012	71	84.9		48.9589		46.012
			6	811936	811936	208	13.6811		Ponceau2.tif	6	14200	1012	75	89		57.1786		47.0849
			7	876560	876560	208	13.6811		Ponceau2.tif	7	12500	1012	73	85.3		70.1248		48.2175		standard	17 kDa
			13	458136	458136	208	13.6811		Ponceau2.tif	13	9730	1012	72	81.6		47.0849		51.6019		overlay
			14	852476	852476	208	13.6811		Ponceau2.tif	14	12900	1012	68	80.7		66.0834	C26	21.5279
			15	460120	460120	208	13.6811		Ponceau2.tif	15	10000	1012	64	73.9		46.012	OXFU	22.0893
			21	834968	834968	208	13.6811		Ponceau2.tif	21	11300	1012	66	77.2		73.891	SS-31	73.891
			22	703352	703352	208	13.6811		Ponceau2.tif	22	9750	1012	65	74.6		72.1387		72.1387
			23	868308	868308	208	13.6811		Ponceau2.tif	23	10100	1012	60	70		85.9711		85.9711
																				Ponceau
									Test di normalità
									Groups		Kolmogorov-Smirnova			Shapiro-Wilk
											Statistica	gl	Sign.	Statistica	gl	Sign.
									VAR00001	C	0.244552	7	,200*	0.879835	7	0.225718
										C26 oxfu	0.242968	7	,200*	0.929714	7	0.548467
										C26 oxfu SS	0.195808	7	,200*	0.909314	7	0.391143
									*. Questo è un limite inferiore della significatività effettiva.
									a. Correzione di significatività di Lilliefors
									Test di omogeneità delle varianze
											Statistica di Levene	gl1	gl2	Sign.
									VAR00001	Basato sulla media	3.02586	2	18	0.0736441
										Basato sulla mediana	1.83674	2	18	0.187973
										Basato sulla mediana e con il grado di libertà adattato	1.83674	2	13.4801	0.19705
										Basato sulla media ritagliata	2.83555	2	18	0.0850131
									Confronti multipli
									Variabile dipendente:	VAR00001
									(I) Groups			Differenza della media (I-J)	Errore std.	Sign.	Intervallo di confidenza 95%
															Limite inferiore	Limite superiore
									HSD di Tukey	C	C26 oxfu	22.9138	10.8579	0.115781	-4.79733	50.6248
											C26 oxfu SS	18.1817	10.8579	0.241837	-9.52936	45.8928
										C26 oxfu	C	-22.9138	10.8579	0.115781	-50.6248	4.79733
											C26 oxfu SS	-4.73203	10.8579	0.901165	-32.4431	22.9791
										C26 oxfu SS	C	-18.1817	10.8579	0.241837	-45.8928	9.52936
											C26 oxfu	4.73203	10.8579	0.901165	-22.9791	32.4431
									Games-Howell	C	C26 oxfu	22.9138	9.2189	0.0844418	-3.22524	49.0528
											C26 oxfu SS	18.1817	12.7544	0.359894	-15.9221	52.2856
										C26 oxfu	C	-22.9138	9.2189	0.0844418	-49.0528	3.22524
											C26 oxfu SS	-4.73203	10.2965	0.891649	-34.3063	24.8423
										C26 oxfu SS	C	-18.1817	12.7544	0.359894	-52.2856	15.9221
											C26 oxfu	4.73203	10.2965	0.891649	-24.8423	34.3063

## Sheet: Cyt c
	Exp SS-31 OXFU day 21					5ug of mitochondrial extract						4-15% gel
lane	1	2	3	4	5	6	7	8	9	10	11	12	13	14	15	16	17	18	19	20	21
sample	1	2	8	9	16	17	3	4	10	11	18	19	5	6	7	13	14	15	21	22	23
		Control
		C26 OXFU
		C26 OXFU SS-31
	Software		Image Line						Image studio
			Exposure_1.0sec_MOD		Cyt c						ponceau					Ratio		Ordered		Mean	51.5679		22.044		29.8965
				Volume (Int)	Adj. Vol. (Int)	# of Pixels	Area (mm2)		Image Name	Name	Signal	Area	Bkgnd.	Mean						SD	17.588		7.68723		13.2737
			1	1384744	1016782	224	16.2567		Ponceau2.tif	1	13600	1012	45	58.5		74.7634		74.7634		SEM	6.64764		2.9055		5.017
			2	1396800	897420	224	16.2567		Ponceau2.tif	2	15300	1012	51	66.1		58.6549		58.6549
			8	694128	446874	224	16.2567		Ponceau2.tif	8	12000	1012	56	67.9		37.2395	C	67.8303		%	100		42.7475		57.9751
			9	371780	205054	224	16.2567		Ponceau2.tif	9	9590	1012	56	65.5		21.3821		45.7862			12.891		5.63432		9.72891
			16	715628	513174	224	16.2567		Ponceau2.tif	16	12600	1012	63	75.4		40.7281		27.5521
			17	427108	224136	224	16.2567		Ponceau2.tif	17	10300	1012	70	80.2		21.7608		31.9497
			3	940208	685086	224	16.2567		Ponceau2.tif	3	10100	1012	77	87		67.8303		54.4387
			4	764576	576906	224	16.2567		Ponceau2.tif	4	12600	1012	77	89.4		45.7862		37.2395
			10	276172	128458	224	16.2567		Ponceau2.tif	10	9130	1012	70	79		14.0699	C26	21.3821
			11	356508	245376	224	16.2567		Ponceau2.tif	11	11600	1012	73	84.4		21.1531	OXFU	14.0699	Cyt c (15 kDa)
			18	259400	170458	224	16.2567		Ponceau2.tif	18	10700	1012	68	78.6		15.9307		21.1531
			19	228636	130020	224	16.2567		Ponceau2.tif	19	11200	1012	66	77.1		11.6089		22.8572
			5	525824	388484	224	16.2567		Ponceau2.tif	5	14100	1012	71	84.9		27.5521		14.492	standard	17 kDa
			6	668124	453686	224	16.2567		Ponceau2.tif	6	14200	1012	75	89		31.9497		23.1141	overlay
			7	908964	680484	224	16.2567		Ponceau2.tif	7	12500	1012	73	85.3		54.4387		40.7281
			13	414936	224900	224	16.2567		Ponceau2.tif	13	9730	1012	72	81.6		23.1141		21.7608
			14	463040	294858	224	16.2567		Ponceau2.tif	14	12900	1012	68	80.7		22.8572	C26	15.9307
			15	271928	144920	224	16.2567		Ponceau2.tif	15	10000	1012	64	73.9		14.492	OXFU	11.6089
			21	580788	420880	224	16.2567		Ponceau2.tif	21	11300	1012	66	77.2		37.246	SS-31	37.246
			22	548040	354266	224	16.2567		Ponceau2.tif	22	9750	1012	65	74.6		36.335		36.335
			23	632464	461230	224	16.2567		Ponceau2.tif	23	10100	1012	60	70		45.6663		45.6663	Ponceau
									Test di normalità
									Groups		Kolmogorov-Smirnova			Shapiro-Wilk
											Statistica	gl	Sign.	Statistica	gl	Sign.
									VAR00001	C	0.153381	7	,200*	0.955239	7	0.776998
										C26 oxfu	0.301787	7	0.0532574	0.843169	7	0.106329
										C26 oxfu SS	0.257608	7	0.176631	0.904416	7	0.358562
									*. Questo è un limite inferiore della significatività effettiva.
									a. Correzione di significatività di Lilliefors
									Test di omogeneità delle varianze
											Statistica di Levene	gl1	gl2	Sign.
									VAR00001	Basato sulla media	3.70228	2	18	0.0450037
										Basato sulla mediana	1.91186	2	18	0.176641
										Basato sulla mediana e con il grado di libertà adattato	1.91186	2	15.523	0.181031
										Basato sulla media ritagliata	3.69698	2	18	0.0451728
									Confronti multipli
									Variabile dipendente:	VAR00001
									(I) Groups			Differenza della media (I-J)	Errore std.	Sign.	Intervallo di confidenza 95%
															Limite inferiore	Limite superiore
									HSD di Tukey	C	C26 oxfu	29,52392*	7.202	0.00185195	11.1432	47.9046
											C26 oxfu SS	21,67135*	7.202	0.0196213	3.29067	40.052
										C26 oxfu	C	-29,52392*	7.202	0.00185195	-47.9046	-11.1432
											C26 oxfu SS	-7.85256	7.202	0.532006	-26.2332	10.5281
										C26 oxfu SS	C	-21,67135*	7.202	0.0196213	-40.052	-3.29067
											C26 oxfu	7.85256	7.202	0.532006	-10.5281	26.2332
									Games-Howell	C	C26 oxfu	29,52392*	7.25486	0.00847103	8.9052	50.1426
											C26 oxfu SS	21.6714	8.32834	0.058595	-0.774455	44.1172
										C26 oxfu	C	-29,52392*	7.25486	0.00847103	-50.1426	-8.9052
											C26 oxfu SS	-7.85256	5.7976	0.40059	-23.8497	8.14458
										C26 oxfu SS	C	-21.6714	8.32834	0.058595	-44.1172	0.774455
											C26 oxfu	7.85256	5.7976	0.40059	-8.14458	23.8497
									*. La differenza della media è significativa al livello 0.05.

## Sheet: LC3 II
	Exp SS-31 OXFU day 21					5ug of mitochondrial extract						4-15% gel
lane	1	2	3	4	5	6	7	8	9	10	11	12	13	14	15	16	17	18	19	20	21
sample	1	2	8	9	16	17	3	4	10	11	18	19	5	6	7	13	14	15	21	22	23
		Control
		C26 OXFU
		C26 OXFU SS-31
	Software		Image Line						Image studio
					LC3 II						ponceau					Ratio		Ordered
			No.	Volume (Int)	Adj. Vol. (Int)	# of Pixels	Area (mm2)		Image Name	Name	Signal	Area	Bkgnd.	Mean
			1	308356	157670	128	10.2027		Ponceau2.tif	1	13600	1012	45	58.5		11.5934		11.5934		Mean	10.9386		181.499		63.1778
			2	520806	260168	128	10.2027		Ponceau2.tif	2	15300	1012	51	66.1		17.0045		17.0045		SD	8.03577		42.9776		40.4254
			8	2495535	1.97662e+06	128	10.2027		Ponceau2.tif	8	12000	1012	56	67.9		164.718	C	21.2296		SEM	3.03724		17.5455		15.2794
			9	3006888	2.43798e+06	128	10.2027		Ponceau2.tif	9	9590	1012	56	65.5		254.221		4.40249
			16	737053	256827	128	10.2027		Ponceau2.tif	16	12600	1012	63	75.4		20.3831		0.721773		%	100		1659.25		577.569
			17	1574284	1.26788e+06	128	10.2027		Ponceau2.tif	17	10300	1012	70	80.2		123.095		3.83863			27.7663		160.401		139.683
			3	474599	214419	128	10.2027		Ponceau2.tif	3	10100	1012	77	87		21.2296		17.7796
			4	289064	55471.4	128	10.2027		Ponceau2.tif	4	12600	1012	77	89.4		4.40249		164.718
			10	2217109	1.70122e+06	128	10.2027		Ponceau2.tif	10	9130	1012	70	79		186.333	C26	254.221
			11	2610533	2.04638e+06	128	10.2027		Ponceau2.tif	11	11600	1012	73	84.4		176.412	OXFU	186.333	LC3 II (15 kDa)
			18	398292	140692	128	10.2027		Ponceau2.tif	18	10700	1012	68	78.6		13.1488		176.412
			19	1346721	1.10428e+06	128	10.2027		Ponceau2.tif	19	11200	1012	66	77.1		98.5966		121.518
			5	229217	10177	128	10.2027		Ponceau2.tif	5	14100	1012	71	84.9		0.721773		185.789
			6	178031	54508.5	128	10.2027		Ponceau2.tif	6	14200	1012	75	89		3.83863		3.83863	standard	17 kDa
			7	366124	222245	128	10.2027		Ponceau2.tif	7	12500	1012	73	85.3		17.7796		20.3831	overlay	10 kDa
			13	352573	172100	128	10.2027		Ponceau2.tif	13	9730	1012	72	81.6		17.6876		123.095
			14	1978516	1.56759e+06	128	10.2027		Ponceau2.tif	14	12900	1012	68	80.7		121.518	C26	13.1488
			15	2384915	1.85789e+06	128	10.2027		Ponceau2.tif	15	10000	1012	64	73.9		185.789	OXFU	98.5966
			21	1235601	789935	128	10.2027		Ponceau2.tif	21	11300	1012	66	77.2		69.9057	SS-31	69.9057
			22	1043839	730916	128	10.2027		Ponceau2.tif	22	9750	1012	65	74.6		74.9657		74.9657
			23	656292	425712	128	10.2027		Ponceau2.tif	23	10100	1012	60	70		42.1497		42.1497	ponceau
										Test di normalità
										Groups		Kolmogorov-Smirnova			Shapiro-Wilk
												Statistica	gl	Sign.	Statistica	gl	Sign.
										VAR00001	C	0.220569	7	,200*	0.910442	7	0.398942
											C26 oxfu	0.28855	6	0.129357	0.920844	6	0.511462
											C26 oxfu SS	0.140826	7	,200*	0.95642	7	0.7875
										*. Questo è un limite inferiore della significatività effettiva.
										a. Correzione di significatività di Lilliefors
										Test di omogeneità delle varianze
												Statistica di Levene	gl1	gl2	Sign.
										VAR00001	Basato sulla media	3.00674	2	17	0.0762021
											Basato sulla mediana	2.59423	2	17	0.103929
											Basato sulla mediana e con il grado di libertà adattato	2.59423	2	10.2956	0.12236
											Basato sulla media ritagliata	3.03317	2	17	0.0747303
										Confronti multipli
										Variabile dipendente:	VAR00001
										(I) Groups			Differenza della media (I-J)	Errore std.	Sign.	Intervallo di confidenza 95%
																Limite inferiore	Limite superiore
										HSD di Tukey	C	C26 oxfu	-170,56004*	18.8078	1.89092e-07	-218.809	-122.311
												C26 oxfu SS	-52,23927*	18.0699	0.0260835	-98.5951	-5.8834
											C26 oxfu	C	170,56004*	18.8078	1.89092e-07	122.311	218.809
												C26 oxfu SS	118,32076*	18.8078	2.31447e-05	70.072	166.569
											C26 oxfu SS	C	52,23927*	18.0699	0.0260835	5.8834	98.5951
												C26 oxfu	-118,32076*	18.8078	2.31447e-05	-166.569	-70.072
										Games-Howell	C	C26 oxfu	-170,56004*	17.8065	0.000363526	-227.346	-113.774
												C26 oxfu SS	-52,23927*	15.5783	0.0319955	-99.0406	-5.43797
											C26 oxfu	C	170,56004*	17.8065	0.000363526	113.774	227.346
												C26 oxfu SS	118,32076*	23.266	0.00109475	54.9908	181.651
											C26 oxfu SS	C	52,23927*	15.5783	0.0319955	5.43797	99.0406
												C26 oxfu	-118,32076*	23.266	0.00109475	-181.651	-54.9908
										*. La differenza della media è significativa al livello 0.05.

## Sheet: PINK1
	Exp SS-31 OXFU day 21					5ug of mitochondrial extract						4-15% gel
lane	1	2	3	4	5	6	7	8	9	10	11	12	13	14	15	16	17	18	19	20	21
sample	1	2	8	9	16	17	3	4	10	11	18	19	5	6	7	13	14	15	21	22	23
		Control
		C26 OXFU
		C26 OXFU SS-31
	Software		Image Line						Image studio
					PINK1						ponceau					Ratio		Ordered
			No.	Volume (Int)	Adj. Vol. (Int)	# of Pixels	Area (mm2)		Image Name	Name	Signal	Area	Bkgnd.	Mean
			1	868388	868388	208	13.6811		Ponceau2.tif	1	13600	1012	45	58.5		63.8521		63.8521		Mean	74.2413		177.876		106.627
			2	1161500	1161500	208	13.6811		Ponceau2.tif	2	15300	1012	51	66.1		75.915		75.915		SD	21.4363		92.0276		39.029
			8	4103357	4103357	208	13.6811		Ponceau2.tif	8	12000	1012	56	67.9		341.946	C	112.85		SEM	8.10217		34.7832		14.7516
			9	2148324	2148324	208	13.6811		Ponceau2.tif	9	9590	1012	56	65.5		224.017		91.7848
			16	2197908	2197908	208	13.6811		Ponceau2.tif	16	12600	1012	63	75.4		174.437		54.6111		%	100		239.592		143.622
			17	1477780	1477780	208	13.6811		Ponceau2.tif	17	10300	1012	70	80.2		143.474		66.5056			10.9133		46.8515		19.8697
			3	1139780	1139780	208	13.6811		Ponceau2.tif	3	10100	1012	77	87		112.85		54.1712
			4	1156488	1156488	208	13.6811		Ponceau2.tif	4	12600	1012	77	89.4		91.7848		341.946
			10	1838204	1838204	208	13.6811		Ponceau2.tif	10	9130	1012	70	79		201.337	C26	224.017
			11	1204568	1204568	208	13.6811		Ponceau2.tif	11	11600	1012	73	84.4		103.842	OXFU	201.337
			18	932564	932564	208	13.6811		Ponceau2.tif	18	10700	1012	68	78.6		87.1555		103.842	PINK1 (55 kDa)
			19	1019588	1019588	208	13.6811		Ponceau2.tif	19	11200	1012	66	77.1		91.0346		141.601
			5	770016	770016	208	13.6811		Ponceau2.tif	5	14100	1012	71	84.9		54.6111		174.546		the most intense band correspond to immunoglobulin heavy chains (68 kDa)
			6	944380	944380	208	13.6811		Ponceau2.tif	6	14200	1012	75	89		66.5056		57.843		see also Parkin data
			7	677140	677140	208	13.6811		Ponceau2.tif	7	12500	1012	73	85.3		54.1712		174.437
			13	562812	562812	208	13.6811		Ponceau2.tif	13	9730	1012	72	81.6		57.843		143.474
			14	1826648	1826648	208	13.6811		Ponceau2.tif	14	12900	1012	68	80.7		141.601	C26	87.1555
			15	1745464	1745464	208	13.6811		Ponceau2.tif	15	10000	1012	64	73.9		174.546	OXFU	91.0346	Ponceau
			21	659820	659820	208	13.6811		Ponceau2.tif	21	11300	1012	66	77.2		58.3912	SS-31	58.3912
			22	917728	917728	208	13.6811		Ponceau2.tif	22	9750	1012	65	74.6		94.1259		94.1259
			23	987492	987492	208	13.6811		Ponceau2.tif	23	10100	1012	60	70		97.7715		97.7715
										Test di normalità
										Groups		Kolmogorov-Smirnova			Shapiro-Wilk
												Statistica	gl	Sign.	Statistica	gl	Sign.
										VAR00001	C	0.21233	7	,200*	0.889771	7	0.273469
											C26 oxfu	0.208987	6	,200*	0.937968	6	0.642872
											C26 oxfu SS	0.304034	7	0.0495413	0.892677	7	0.288921
										*. Questo è un limite inferiore della significatività effettiva.
										a. Correzione di significatività di Lilliefors
										Test di omogeneità delle varianze
												Statistica di Levene	gl1	gl2	Sign.
										VAR00001	Basato sulla media	2.73692	2	17	0.0932308
											Basato sulla mediana	2.44583	2	17	0.116533
											Basato sulla mediana e con il grado di libertà adattato	2.44583	2	9.82933	0.137374
											Basato sulla media ritagliata	2.72124	2	17	0.0943437
										Confronti multipli
										Variabile dipendente:	VAR00001
										(I) Groups			Differenza della media (I-J)	Errore std.	Sign.	Intervallo di confidenza 95%
																Limite inferiore	Limite superiore
										HSD di Tukey	C	C26 oxfu	-123,64023*	28.9093	0.00140338	-197.803	-49.4775
												C26 oxfu SS	-32.3858	27.7752	0.488538	-103.639	38.8674
											C26 oxfu	C	123,64023*	28.9093	0.00140338	49.4775	197.803
												C26 oxfu SS	91,25445*	28.9093	0.0150872	17.0918	165.417
											C26 oxfu SS	C	32.3858	27.7752	0.488538	-38.8674	103.639
												C26 oxfu	-91,25445*	28.9093	0.0150872	-165.417	-17.0918
										Games-Howell	C	C26 oxfu	-123,64023*	34.6288	0.0304666	-232.244	-15.0366
												C26 oxfu SS	-32.3858	16.8301	0.18563	-79.0816	14.3101
											C26 oxfu	C	123,64023*	34.6288	0.0304666	15.0366	232.244
												C26 oxfu SS	91.2545	36.7575	0.0952861	-17.4113	199.92
											C26 oxfu SS	C	32.3858	16.8301	0.18563	-14.3101	79.0816
												C26 oxfu	-91.2545	36.7575	0.0952861	-199.92	17.4113
										*. La differenza della media è significativa al livello 0.05.

## Sheet: Parkin
	Exp SS-31 OXFU day 21					5ug of mitochondrial extract						4-15% gel
lane	1	2	3	4	5	6	7	8	9	10	11	12	13	14	15	16	17	18	19	20	21
sample	1	2	8	9	16	17	3	4	10	11	18	19	5	6	7	13	14	15	21	22	23
		Control
		C26 OXFU
		C26 OXFU SS-31
	Software		Image Line						Image studio
					parkin						ponceau					Ratio		Ordered
			No.	Volume (Int)	Adj. Vol. (Int)	# of Pixels	Area (mm2)		Image Name	Name	Signal	Area	Bkgnd.	Mean
			1	829364	386767	208	13.6811		Ponceau2.tif	1	13600	1012	45	58.5		28.4387		28.4387		Mean	21.4249		56.3607		52.3948
			2	831620	310560	208	13.6811		Ponceau2.tif	2	15300	1012	51	66.1		20.298		20.298		SD	9.32508		11.8099		7.18969
			8	1151728	572401	208	13.6811		Ponceau2.tif	8	12000	1012	56	67.9		47.7001	C	1.79318		SEM	3.52455		4.82137		2.71745
			9	1294792	732065	208	13.6811		Ponceau2.tif	9	9590	1012	56	65.5		76.3363		28.8721
			16	1133084	609031	208	13.6811		Ponceau2.tif	16	12600	1012	63	75.4		48.3358		22.6675		%	100		263.062		244.551
			17	1142332	563260	208	13.6811		Ponceau2.tif	17	10300	1012	70	80.2		54.6854		21.1158			16.4507		22.5036		12.6836
			3	817596	18111.1	208	13.6811		Ponceau2.tif	3	10100	1012	77	87		1.79318		26.7889
			4	928784	363789	208	13.6811		Ponceau2.tif	4	12600	1012	77	89.4		28.8721		47.7001
			10	1136808	483044	208	13.6811		Ponceau2.tif	10	9130	1012	70	79		52.9073	C26	76.3363
			11	1104240	578389	208	13.6811		Ponceau2.tif	11	11600	1012	73	84.4		49.8611	OXFU	52.9073
			18	1159764	573177	208	13.6811		Ponceau2.tif	18	10700	1012	68	78.6		53.568		49.8611	Parkin (50 kDa)
			19	1183148	650239	208	13.6811		Ponceau2.tif	19	11200	1012	66	77.1		58.057		46.5081
			5	951664	319612	208	13.6811		Ponceau2.tif	5	14100	1012	71	84.9		22.6675		64.8516
			6	941840	299845	208	13.6811		Ponceau2.tif	6	14200	1012	75	89		21.1158		30.383
			7	868308	334862	208	13.6811		Ponceau2.tif	7	12500	1012	73	85.3		26.7889		48.3358		72 kDa
			13	901336	295627	208	13.6811		Ponceau2.tif	13	9730	1012	72	81.6		30.383		54.6854	Standard	55 kDa
			14	1110708	599954	208	13.6811		Ponceau2.tif	14	12900	1012	68	80.7		46.5081	C26	53.568	overlay	43 kDa
			15	1156304	648516	208	13.6811		Ponceau2.tif	15	10000	1012	64	73.9		64.8516	OXFU	58.057
			21	1012236	453816	208	13.6811		Ponceau2.tif	21	11300	1012	66	77.2		40.1607	SS-31	40.1607
			22	1020544	484266	208	13.6811		Ponceau2.tif	22	9750	1012	65	74.6		49.6683		49.6683
			23	1061096	629114	208	13.6811		Ponceau2.tif	23	10100	1012	60	70		62.2885		62.2885	Ponceau
								Test di normalità
								Groups		Kolmogorov-Smirnova			Shapiro-Wilk
										Statistica	gl	Sign.	Statistica	gl	Sign.
								VAR00001	C	0.30905	7	0.0420518	0.777471	7	0.0243496
									C26 oxfu	0.281683	6	0.148134	0.844104	6	0.140927
									C26 oxfu SS	0.14333	7	,200*	0.980858	7	0.963598
								*. Questo è un limite inferiore della significatività effettiva.
								a. Correzione di significatività di Lilliefors
								Test di normalità
								Groups		Kolmogorov-Smirnova			Shapiro-Wilk
										Statistica	gl	Sign.	Statistica	gl	Sign.
								VAR00001	C	0.30905	7	0.0420518	0.777471	7	0.0243496
									C26 oxfu	0.281683	6	0.148134	0.844104	6	0.140927
									C26 oxfu SS	0.14333	7	,200*	0.980858	7	0.963598
								*. Questo è un limite inferiore della significatività effettiva.
								a. Correzione di significatività di Lilliefors
								Confronti multipli
								Variabile dipendente:	VAR00001
								(I) Groups			Differenza della media (I-J)	Errore std.	Sign.	Intervallo di confidenza 95%
														Limite inferiore	Limite superiore
								HSD di Tukey	C	C26 oxfu	-34,93582*	5.27671	1.23701e-05	-48.4725	-21.3992
										C26 oxfu SS	-30,96991*	5.0697	3.29228e-05	-43.9755	-17.9643
									C26 oxfu	C	34,93582*	5.27671	1.23701e-05	21.3992	48.4725
										C26 oxfu SS	3.96591	5.27671	0.736767	-9.57074	17.5026
									C26 oxfu SS	C	30,96991*	5.0697	3.29228e-05	17.9643	43.9755
										C26 oxfu	-3.96591	5.27671	0.736767	-17.5026	9.57074
								Games-Howell	C	C26 oxfu	-34,93582*	5.97227	0.000520035	-51.4473	-18.4244
										C26 oxfu SS	-30,96991*	4.4505	5.77493e-05	-42.9474	-18.9924
									C26 oxfu	C	34,93582*	5.97227	0.000520035	18.4244	51.4473
										C26 oxfu SS	3.96591	5.53445	0.760931	-11.8452	19.777
									C26 oxfu SS	C	30,96991*	4.4505	5.77493e-05	18.9924	42.9474
										C26 oxfu	-3.96591	5.53445	0.760931	-19.777	11.8452
								*. La differenza della media è significativa al livello 0.05.

## Sheet: BNIP3
			BNIP3 was shown to migrate on SDS page as a monomer of 30 kDa and a homodimer of ~60 kDa https://pubmed.ncbi.nlm.nih.gov/9396766/
Loading		Software	Image STUDIO						image line
			day 21 691.9sec														Ratio		Ordered
		lane	No.		Signal				Image Name	Name	Volume (Int)	Adj. Vol. (Int)	Bkgnd.	Mean
	Control	1	1		37000					1	43620830	43620830				1	0.848219		0.848219		Mean	0.222902		1.81222		1.12753
		2	2		824					2	43442562	43442562				2	0.0189676		0.0189676		SD	0.312101		0.960042		0.482471
	C26 OXFU	3	8		77100					8	41813430	41813430				8	1.84391	C	0.426962		SEM	0.127415		0.391935		0.182357
		4	9		152000					9	41769326	41769326				9	3.63903		0.0243473
	C26 OXFU SS	5	16		20100					16	40094042	40094042				16	0.501321		0.0723138		%	100		813.016		505.842
		6	17		98600					17	44327890	44327890				17	2.22433		0.0143297			57.1618		175.833		81.8105
		7	3		18800					3	44032050	44032050				3	0.426962		0.155173
		8	4		1050					4	43125862	43125862				4	0.0243473		1.84391
		9	11		55700					11	43122014	43122014				11	1.29168	C26	3.63903
		10	13		71200					13	43663418	43663418				13	1.63066	OXFU	1.29168
		11	21		26100					21	41143854	41143854				21	0.63436		1.63066	BNIP3
		12	22		66200					22	41412846	41412846				22	1.59854		1.96675
		13	5		2970					5	41070994	41070994				5	0.0723138		0.501321
		14	6		566					6	39498354	39498354				6	0.0143297		2.22433
		15	7		6250					7	40277710	40277710				7	0.155173	C26	0.63436
		16	15		77600					15	39455958	39455958				15	1.96675	OXFU	1.59854
		17	23		48900					23	42533074	42533074				23	1.14969	SS-31	1.14969
																				Ponceau
			Image Name	Name	Signal	Area	Bkgnd.	Mean
			691.9sec.tif	1	37000	4929	97.2	105
			691.9sec.tif	2	824	4929	75.4	75.6
			691.9sec.tif	3	77100	4929	115	130
			691.9sec.tif	4	152000	4929	127	158
			691.9sec.tif	5	20100	4929	102	106
			691.9sec.tif	6	98600	4929	135	155
			691.9sec.tif	7	18800	4929	114	118
			691.9sec.tif	8	1050	4929	113	113
			691.9sec.tif	9	55700	4929	117	128
			691.9sec.tif	10	71200	4929	104	119
			691.9sec.tif	11	26100	4929	111	116
			691.9sec.tif	12	66200	4929	126	139
			691.9sec.tif	13	2970	4929	119	120
			691.9sec.tif	14	566	4929	122	122
			691.9sec.tif	15	6250	4929	130	132
			691.9sec.tif	16	77600	4929	138	154
			691.9sec.tif	17	48900	4929	148	158
