# Supplementary material for: Targeting Mitochondria by SS-31 Ameliorates the Whole Body Energy Status in Cancer- and Chemotherapy-Induced Cachexia
Source: Cancers (Basel). 2021 Feb 18;13(4):850. doi: 10.3390/cancers13040850 (PMC7923037; doi:10.3390/cancers13040850)
Supplement: Supplementary file 1 [file cancers-13-00850-s001.zip › supplementary/Figure 4b. original western blot image.xlsx]

## Sheet: PGC
	Exp SS-31 OXFU day 21					10ug of supernatant						4-15% gel
Lane	1	2	3	4	5	6	7	8	9	10	11	12	13	14	15	16	17	18	19	20	21
Sample	1	2	8	9	16	17	3	4	10	11	18	19	5	6	7	13	14	15	21	22	23
		Control
		C26 OXFU
		C26 OXFU SS
	Software		Image Line						Image Lab
					PGC				ponceau12_07			ponceau					Ratio		Ordered
			sample	Volume (Int)	Adj. Vol. (Int)	# of Pixels	Area (mm2)		Image Name	Name	Volume (Int)	Adj. Vol. (Int)
			1	627380	627380	128	8.92739		Ponceau2.tif	1	68868907	68868907				1	0.00910977		0.00910977		Mean	0.00710131		0.00376151		0.00595515
			2	603744	603744	128	8.92739		Ponceau2.tif	2	68471443	68471443				2	0.00881746		0.00881746		SD	0.00149299		0.001499		0.00305196
			8	352920	352920	128	8.92739		Ponceau2.tif	8	68540555	68540555				8	0.00514907	C	0.00520498		SEM	0.000609511		0.000611963		0.00115353
			9	165008	165008	128	8.92739		Ponceau2.tif	9	70045139	70045139				9	0.00235574		0.00775949
			16	334032	334032	128	8.92739		Ponceau2.tif	16	70271675	70271675				16	0.00475344		0.00607457		%	100		52.9692		83.8599
			17	521212	521212	128	8.92739		Ponceau2.tif	17	70869911	70869911				17	0.00735449		0.00672226			8.58308		8.61762		16.244
			3	372744	372744	128	8.92739		Ponceau2.tif	3	71613015	71613015				3	0.00520498		0.00602062
			4	561132	561132	128	8.92739		Ponceau2.tif	4	72315559	72315559				4	0.00775949		0.00514907
			10	417984	417984	128	8.92739		Ponceau2.tif	10	72180951	72180951				10	0.00579078	C26	0.00235574
			11	312688	312688	128	8.92739		Ponceau2.tif	11	72150667	72150667				11	0.00433382	OXFU	0.00579078	PGC-1α1 (90 kDa)
			18	424292	424292	128	8.92739		Ponceau2.tif	18	72991603	72991603				18	0.00581289		0.00433382
			19	220236	220236	128	8.92739		Ponceau2.tif	19	72804351	72804351				19	0.00302504		0.00306713
			5	440928	440928	128	8.92739		Ponceau2.tif	5	72585919	72585919				5	0.00607457		0.00187251
			6	485156	485156	128	15.6229		Ponceau2.tif	6	72171591	72171591				6	0.00672226		0.00488633
			7	441996	441996	128	8.92739		Ponceau2.tif	7	73413679	73413679				7	0.00602062		0.00475344
			13	349160	349160	128	8.92739		Ponceau2.tif	13	71456515	71456515				13	0.00488633		0.00735449
			14	220496	220496	128	12.4346		Ponceau2.tif	14	71890087	71890087				14	0.00306713	C26	0.00581289		130 kDa
			15	135500	135500	128	8.92739		Ponceau2.tif	15	72362871	72362871				15	0.00187251	OXFU	0.00302504	standard	95 kDa
			21	306088	306088	128	8.92739		Ponceau2.tif	21	70778107	70778107				21	0.00432461	SS-31	0.00432461	overlay	72 kDa
			22	303228	303228	128	8.92739		Ponceau2.tif	22	71075963	71075963				22	0.00426625		0.00426625
			23	865588	865588	128	8.92739		Ponceau2.tif	23	71245791	71245791				23	0.0121493		0.0121493
																				Ponceau
			ponceau12_07
			No.	Label	Type	Volume (Int)	Adj. Vol. (Int)	Mean Bkgd. (Int)	Abs. Quant.	Rel. Quant.	# of Pixels	Min. Value (Int)	Max. Value (Int)	Mean Value (Int)	Std. Dev.	Area (mm2)
			1	U1	Unknown	68868907	68868907	N/A	N/A	N/A	2709	18051	29447	25422.3	2597.26	23.9924
			2	U2	Unknown	68471443	68471443	N/A	N/A	N/A	2709	18039	29375	25275.5	2528.04	23.9924
			3	U3	Unknown	68540555	68540555	N/A	N/A	N/A	2709	17703	29631	25301.1	2596.11	23.9924
			4	U4	Unknown	70045139	70045139	N/A	N/A	N/A	2709	18447	29515	25856.5	2245.42	23.9924
			5	U5	Unknown	70271675	70271675	N/A	N/A	N/A	2709	18511	33315	25940.1	2455	23.9924
			6	U6	Unknown	70869911	70869911	N/A	N/A	N/A	2709	19903	29603	26160.9	1990.21	23.9924					Test di normalità
			7	U7	Unknown	71613015	71613015	N/A	N/A	N/A	2709	19123	30931	26435.2	2348.15	23.9924						Groups	Kolmogorov-Smirnova			Shapiro-Wilk
			8	U8	Unknown	72315559	72315559	N/A	N/A	N/A	2709	18979	30139	26694.6	2101.8	23.9924							Statistica	gl	Sign.	Statistica	gl	Sign.
			9	U9	Unknown	72180951	72180951	N/A	N/A	N/A	2709	19351	30131	26644.9	2090.83	23.9924					VAR00001	C	0.183	7	,200*	0.926	7	0.514
			10	U10	Unknown	72150667	72150667	N/A	N/A	N/A	2709	19263	30159	26633.7	2086.6	23.9924						C26	0.17	6	,200*	0.941	6	0.666
			11	U11	Unknown	72991603	72991603	N/A	N/A	N/A	2709	20099	30355	26944.1	1809.98	23.9924						C26 SS	0.233	7	,200*	0.835	7	0.089
			12	U12	Unknown	72804351	72804351	N/A	N/A	N/A	2709	19363	30195	26875	2060.96	23.9924					* Questo è un limite inferiore della significatività effettiva.
			13	U13	Unknown	72585919	72585919	N/A	N/A	N/A	2709	19519	30443	26794.4	2242	23.9924					a Correzione di significatività di Lilliefors
			14	U14	Unknown	72171591	72171591	N/A	N/A	N/A	2709	20391	30083	26641.4	1891.73	23.9924
			15	U15	Unknown	73413679	73413679	N/A	N/A	N/A	2709	19891	37307	27099.9	1931.35	23.9924
			16	U16	Unknown	71456515	71456515	N/A	N/A	N/A	2709	18727	30227	26377.5	2213.08	23.9924
			17	U17	Unknown	71890087	71890087	N/A	N/A	N/A	2709	20107	30431	26537.5	2016.14	23.9924					Test di omogeneità delle varianze
			18	U18	Unknown	72362871	72362871	N/A	N/A	N/A	2709	19611	30575	26712	2376.29	23.9924							Statistica di Levene	gl1	gl2	Sign.
			19	U19	Unknown	70778107	70778107	N/A	N/A	N/A	2709	19539	30155	26127	2325.53	23.9924					VAR00001	Basato sulla media	1.114	2	17	0.351
			20	U20	Unknown	71075963	71075963	N/A	N/A	N/A	2709	18899	30315	26237	2390.48	23.9924						Basato sulla mediana	0.427	2	17	0.659
			21	U21	Unknown	71245791	71245791	N/A	N/A	N/A	2709	18895	30595	26299.7	2305.48	23.9924						Basato sulla mediana e con il grado di libertà adattato	0.427	2	7.912	0.667
																						Basato sulla media ritagliata	0.882	2	17	0.432
																					Confronti multipli
																					Variabile dipendente: VAR00001
																					HSD di Tukey
																					(I) Groups	(J) Groups	Differenza della media (I-J)	Errore std.	Sign.	Intervallo di confidenza 95%
																										Limite inferiore	Limite superiore
																					C	C26	,00334*	0.00122	0.035	0.0002	0.0065
																						C26 SS	0.00115	0.00117	0.6	-0.0019	0.0042
																					C26	C	-,00334*	0.00122	0.035	-0.0065	-0.0002
																						C26 SS	-0.00219	0.00122	0.2	-0.0053	0.0009
																					C26 SS	C	-0.00115	0.00117	0.6	-0.0042	0.0019
																						C26	0.00219	0.00122	0.2	-0.0009	0.0053
																					* La differenza della media è significativa al livello 0.05.

## Sheet: BNIP3
			BNIP3 was shown to migrate on SDS page as a monomer of 30 kDa and a homodimer of ~60 kDa https://pubmed.ncbi.nlm.nih.gov/9396766/
	Exp SS-31 OXFU day 21					10ug of supernatant						4-15% gel
Lane	1	2	3	4	5	6	7	8	9	10	11	12	13	14	15	16	17	18	19	20	21
Sample	1	2	8	9	16	17	3	4	10	11	18	19	5	6	7	13	14	15	21	22	23
		Control
		C26 OXFU
		C26 OXFU SS
	Software		Image Lab						Image Lab
					BNIP3							ponceau					Ratio		Ordered
			No.	Volume (Int)	Adj. Vol. (Int)	# of Pixels	Area (mm2)		Image Name	Name	Volume (Int)	Adj. Vol. (Int)
			1	2578779	805540	128	8.92739		Ponceau2.tif	1	68868907	68868907				1	0.0116967		0.0116967		Mean	0.0094864		0.0269714		0.0260021
			2	2850518	1.02238e+06	128	8.92739		Ponceau2.tif	2	68471443	68471443				2	0.0149315		0.0149315		SD	0.00445642		0.00936829		0.00786624
			8	3199746	1.33356e+06	128	8.92739		Ponceau2.tif	8	68540555	68540555				8	0.0194565	C	0.00803166		SEM	0.00181932		0.00382459		0.00297316
			9	4180840	2.14801e+06	128	8.92739		Ponceau2.tif	9	70045139	70045139				9	0.0306662		0.00951399
			16	3553289	1.44866e+06	128	8.92739		Ponceau2.tif	16	70271675	70271675				16	0.0206151		0.0106344		%	100		284.316		274.098
			17	4193149	1.85727e+06	128	8.92739		Ponceau2.tif	17	70869911	70869911				17	0.0262067		0.000602888			19.1782		40.3166		31.3413
			3	2476775	575171	128	8.92739		Ponceau2.tif	3	71613015	71613015				3	0.00803166		0.0109937
			4	2939525	688010	128	8.92739		Ponceau2.tif	4	72315559	72315559				4	0.00951399		0.0194565
			10	4823808	2.21442e+06	128	8.92739		Ponceau2.tif	10	72180951	72180951				10	0.0306787	C26	0.0306662
			11	3664293	1.12218e+06	128	8.92739		Ponceau2.tif	11	72150667	72150667				11	0.0155533	OXFU	0.0306787
			18	5333974	2.7689e+06	128	8.92739		Ponceau2.tif	18	72991603	72991603				18	0.0379345		0.0155533
			19	4342707	1.63152e+06	128	8.92739		Ponceau2.tif	19	72804351	72804351				19	0.0224096		0.0360539	BNIP3
			5	3137430	771908	128	8.92739		Ponceau2.tif	5	72585919	72585919				5	0.0106344		0.0294196
			6	2795950	43511.4	128	15.6229		Ponceau2.tif	6	72171591	72171591				6	0.000602888		0.0108105
			7	3169655	807085	128	8.92739		Ponceau2.tif	7	73413679	73413679				7	0.0109937		0.0206151
			13	2982053	772481	128	8.92739		Ponceau2.tif	13	71456515	71456515				13	0.0108105		0.0262067		72 kDa
			14	4488879	2.59191e+06	128	12.4346		Ponceau2.tif	14	71890087	71890087				14	0.0360539	C26	0.0379345		55 kDa
			15	3994459	2.12889e+06	128	8.92739		Ponceau2.tif	15	72362871	72362871				15	0.0294196	OXFU	0.0224096		43 kDa
			21	3007236	1.13963e+06	128	8.92739		Ponceau2.tif	21	70778107	70778107				21	0.0161015	SS-31	0.0161015	standard	34 kDa
			22	3800286	1.67895e+06	128	8.92739		Ponceau2.tif	22	71075963	71075963				22	0.0236219		0.0236219	overlay	26 kDa
			23	4512289	2.50252e+06	128	8.92739		Ponceau2.tif	23	71245791	71245791				23	0.0351252		0.0351252
																						given the intense immunoglobulin signal (68 kDa), only the 30 kDa band was considered
			ponceau12_07																	ponceau
			No.	Label	Type	Volume (Int)	Adj. Vol. (Int)	Mean Bkgd. (Int)	Abs. Quant.	Rel. Quant.	# of Pixels	Min. Value (Int)	Max. Value (Int)	Mean Value (Int)	Std. Dev.	Area (mm2)
			1	U1	Unknown	68868907	68868907	N/A	N/A	N/A	2709	18051	29447	25422.3	2597.26	23.9924
			2	U2	Unknown	68471443	68471443	N/A	N/A	N/A	2709	18039	29375	25275.5	2528.04	23.9924
			3	U3	Unknown	68540555	68540555	N/A	N/A	N/A	2709	17703	29631	25301.1	2596.11	23.9924
			4	U4	Unknown	70045139	70045139	N/A	N/A	N/A	2709	18447	29515	25856.5	2245.42	23.9924					Test di normalità
			5	U5	Unknown	70271675	70271675	N/A	N/A	N/A	2709	18511	33315	25940.1	2455	23.9924						Groups	Kolmogorov-Smirnova			Shapiro-Wilk
			6	U6	Unknown	70869911	70869911	N/A	N/A	N/A	2709	19903	29603	26160.9	1990.21	23.9924							Statistica	gl	Sign.	Statistica	gl	Sign.
			7	U7	Unknown	71613015	71613015	N/A	N/A	N/A	2709	19123	30931	26435.2	2348.15	23.9924					VAR00001	C	0.229	7	,200*	0.881	7	0.232
			8	U8	Unknown	72315559	72315559	N/A	N/A	N/A	2709	18979	30139	26694.6	2101.8	23.9924						C26	0.29	6	0.125	0.893	6	0.334
			9	U9	Unknown	72180951	72180951	N/A	N/A	N/A	2709	19351	30131	26644.9	2090.83	23.9924						C26 SS	0.204	7	,200*	0.926	7	0.514
			10	U10	Unknown	72150667	72150667	N/A	N/A	N/A	2709	19263	30159	26633.7	2086.6	23.9924					* Questo è un limite inferiore della significatività effettiva.
			11	U11	Unknown	72991603	72991603	N/A	N/A	N/A	2709	20099	30355	26944.1	1809.98	23.9924					a Correzione di significatività di Lilliefors
			12	U12	Unknown	72804351	72804351	N/A	N/A	N/A	2709	19363	30195	26875	2060.96	23.9924
			13	U13	Unknown	72585919	72585919	N/A	N/A	N/A	2709	19519	30443	26794.4	2242	23.9924
			14	U14	Unknown	72171591	72171591	N/A	N/A	N/A	2709	20391	30083	26641.4	1891.73	23.9924					Test di omogeneità delle varianze
			15	U15	Unknown	73413679	73413679	N/A	N/A	N/A	2709	19891	37307	27099.9	1931.35	23.9924							Statistica di Levene	gl1	gl2	Sign.
			16	U16	Unknown	71456515	71456515	N/A	N/A	N/A	2709	18727	30227	26377.5	2213.08	23.9924					VAR00001	Basato sulla media	1.725	2	17	0.208
			17	U17	Unknown	71890087	71890087	N/A	N/A	N/A	2709	20107	30431	26537.5	2016.14	23.9924						Basato sulla mediana	0.725	2	17	0.499
			18	U18	Unknown	72362871	72362871	N/A	N/A	N/A	2709	19611	30575	26712	2376.29	23.9924						Basato sulla mediana e con il grado di libertà adattato	0.725	2	14.758	0.501
			19	U19	Unknown	70778107	70778107	N/A	N/A	N/A	2709	19539	30155	26127	2325.53	23.9924						Basato sulla media ritagliata	1.683	2	17	0.215
			20	U20	Unknown	71075963	71075963	N/A	N/A	N/A	2709	18899	30315	26237	2390.48	23.9924
			21	U21	Unknown	71245791	71245791	N/A	N/A	N/A	2709	18895	30595	26299.7	2305.48	23.9924
																					ANOVA
																					VAR00001
																						Somma dei quadrati	gl	Media quadratica	F	Sign.
																					Tra gruppi	0.001	2	0.001	14.063	0
																					Entro i gruppi	0.001	17	0
																					Totale	0.002	19
																					Confronti multipli
																					Variabile dipendente: VAR00001
																					HSD di Tukey
																					(I) Groups	(J) Groups	Differenza della media (I-J)	Errore std.	Sign.	Intervallo di confidenza 95%
																										Limite inferiore	Limite superiore
																					C	C26	-,01748*	0.0038	0.001	-0.0272	-0.0077
																						C26 SS	-,01652*	0.00365	0.001	-0.0259	-0.0071
																					C26	C	,01748*	0.0038	0.001	0.0077	0.0272
																						C26 SS	0.00097	0.0038	0.965	-0.0088	0.0107
																					C26 SS	C	,01652*	0.00365	0.001	0.0071	0.0259
																						C26	-0.00097	0.0038	0.965	-0.0107	0.0088
																					* La differenza della media è significativa al livello 0.05.

## Sheet: LC3 I
	Software			Image Line						Image Line
				LC3 I						ponceau26_09								Ratio			Ordered
			lane	sample	Volume (Int)	Adj. Vol. (Int)				No.	Label	Type	Volume (Int)	Adj. Vol. (Int)	Mean
		1	1	1	730324	730324				1	U1	Unknown	25919614	25919614			1	0.0281765			0.0281765		Mean	0.0299871		0.0297538		0.0670973
		2	2	2	895276	895276				2	U2	Unknown	26225578	26225578			2	0.0341375			0.0341375		SD	0.00248045		0.00687523		0.0871392
C		3	3	9	1038556	1038556				3	U3	Unknown	26693414	26693414			9	0.0389068		C	0.0289192		SEM	0.000937521		0.00259859		0.0329355
		4	4	10	740140	740140				4	U4	Unknown	27381550	27381550			10	0.0270306			0.0321399
		5	5	17	1062844	1062844				5	U5	Unknown	27386590	27386590			17	0.0388089			0.0285962		%	100		99.2219		223.754
		6	6	18	1258872	1258872				6	U6	Unknown	27615598	27615598			18	0.0455855			0.027149			3.12641		8.6657		109.832
		7	7	3	783668	783668				7	U7	Unknown	27098526	27098526			3	0.0289192			0.0307915
		8	8	4	909652	909652				8	U8	Unknown	28302882	28302882			4	0.0321399			0.0252168
		9	9	8	721852	721852				9	U9	Unknown	28625838	28625838			8	0.0252168		C26	0.0389068
C26		10	10	11	699196	699196				10	U10	Unknown	28121002	28121002			11	0.0248638		OXFU	0.0270306
OXFU		11	11	16	7514326	7514326				11	U11	Unknown	28526630	28526630			16	0.263414			0.0248638
		13	12	19	517888	517888				12	U12	Unknown	28144114	28144114			19	0.0184013			0.0211066
		14	13	5	826288	826288				13	U13	Unknown	28895002	28895002			5	0.0285962			0.0372123	LC3
		15	14	6	799548	799548				14	U14	Unknown	29450414	29450414			6	0.027149			0.0339394
		16	15	14	1075636	1075636				15	U15	Unknown	28905370	28905370			14	0.0372123			0.263414
		17	16	15	989372	989372				16	U16	Unknown	29151118	29151118			15	0.0339394	strange		0.0388089		see standard overlay in datasheet of figure 4a
		18	17	22	1040636	1040636				17	U17	Unknown	29358694	29358694			22	0.0354456	sample	C26	0.0455855
C26		19	18	23	1287516	1287516				18	U18	Unknown	29358814	29358814			23	0.0438545		OXFU	0.0184013
OXFU		21	19	7	910052	910052				19	U19	Unknown	29555334	29555334			7	0.0307915		SS-31	0.0241707
SS-31		22	20	13	615120	615120				20	U20	Unknown	29143506	29143506			13	0.0211066			0.0354456
		23	21	21	701044	701044				21	U21	Unknown	29003926	29003926			21	0.0241707			0.0438545	Ponceau

## Sheet: LC3 II
	Software			Image Line
				LC3 II					ponceau26_09								Ratio			Ordered
			lane	sample	Volume (Int)	Adj. Vol. (Int)			No.	Label	Type	Volume (Int)	Adj. Vol. (Int)
		1	1	1	395284	395284			1	U1	Unknown	25919614	25919614			1	0.0152504			0.0152504		Mean	0.0209341		0.0816826		0.0571212
		2	2	2	605768	605768			2	U2	Unknown	26225578	26225578			2	0.0230984			0.0230984		SD	0.0029199		0.0323493		0.01307
C		3	3	9	3147872	3147872			3	U3	Unknown	26693414	26693414			9	0.117927		C	0.0208645		SEM	0.00110362		0.0122269		0.00494
		4	4	10	3365616	3365616			4	U4	Unknown	27381550	27381550			10	0.122915			0.0244263
		5	5	17	1852756	1852756			5	U5	Unknown	27386590	27386590			17	0.0676519			0.0202641		%	100		390.189		272.862
		6	6	18	1449796	1449796			6	U6	Unknown	27615598	27615598			18	0.0524992			0.0205355			5.27188		58.4066		23.5979
		7	7	3	565396	565396			7	U7	Unknown	27098526	27098526			3	0.0208645			0.0220994
		8	8	4	691336	691336			8	U8	Unknown	28302882	28302882			4	0.0244263			0.0646121
		9	9	8	1849576	1849576			9	U9	Unknown	28625838	28625838			8	0.0646121		C26	0.117927
C26		10	10	11	2258328	2258328			10	U10	Unknown	28121002	28121002			11	0.0803075		OXFU	0.122915
OXFU		11	11	16	2087852	2087852			11	U11	Unknown	28526630	28526630			16	0.0731896			0.0803075
		13	12	19	1977244	1977244			12	U12	Unknown	28144114	28144114			19	0.0702543			0.0284911
		14	13	5	585532	585532			13	U13	Unknown	28895002	28895002			5	0.0202641			0.0708441	LC3
		15	14	6	604780	604780			14	U14	Unknown	29450414	29450414			6	0.0205355			0.0866807
		16	15	14	2047776	2047776			15	U15	Unknown	28905370	28905370			14	0.0708441			0.0731896
		17	16	15	2526840	2526840			16	U16	Unknown	29151118	29151118			15	0.0866807			0.0676519		see standard overlay in datasheet of figure 4a
		18	17	22	1502208	1502208			17	U17	Unknown	29358694	29358694			22	0.0511674		C26	0.0524992
C26		19	18	23	1274664	1274664			18	U18	Unknown	29358814	29358814			23	0.0434167		OXFU	0.0702543
OXFU		21	19	7	653156	653156			19	U19	Unknown	29555334	29555334			7	0.0220994		SS-31	0.0416693
SS-31		22	20	13	830332	830332			20	U20	Unknown	29143506	29143506			13	0.0284911			0.0511674
		23	21	21	1208572	1208572			21	U21	Unknown	29003926	29003926			21	0.0416693			0.0434167	Ponceau
			ponceau26_09
			No.	Label	Type	Volume (Int)	Adj. Vol. (Int)		Mean Bkgd. (Int)	Abs. Quant.	Rel. Quant.	# of Pixels	Min. Value (Int)	Max. Value (Int)	Mean Value (Int)	Std. Dev.	Area (mm2)
			1	U1	Unknown	25919614	25919614		N/A	N/A	N/A	1222	17423	24887	21210.8	1495.69	10.8228
			2	U2	Unknown	26225578	26225578		N/A	N/A	N/A	1222	17559	25111	21461.2	1597.21	10.8228
			3	U3	Unknown	26693414	26693414		N/A	N/A	N/A	1222	17967	25859	21844	1621.51	10.8228							Test di normalità
			4	U4	Unknown	27381550	27381550		N/A	N/A	N/A	1222	18519	26563	22407.2	1707.03	10.8228								Groups	Kolmogorov-Smirnova			Shapiro-Wilk
			5	U5	Unknown	27386590	27386590		N/A	N/A	N/A	1222	18887	26443	22411.3	1563.35	10.8228									Statistica	gl	Sign.	Statistica	gl	Sign.
			6	U6	Unknown	27615598	27615598		N/A	N/A	N/A	1222	18543	26667	22598.7	1510.73	10.8228							VAR00001	C	0.266	7	0.143	0.903	7	0.351
			7	U7	Unknown	27098526	27098526		N/A	N/A	N/A	1222	18431	26343	22175.6	1527.67	10.8228								C26	0.156	7	,200*	0.95	7	0.728
			8	U8	Unknown	28302882	28302882		N/A	N/A	N/A	1222	18615	26695	23161.1	1549.48	10.8228								C26 SS	0.218	7	,200*	0.884	7	0.244
			9	U9	Unknown	28625838	28625838		N/A	N/A	N/A	1222	20291	27079	23425.4	1401.89	10.8228							* Questo è un limite inferiore della significatività effettiva.
			10	U10	Unknown	28121002	28121002		N/A	N/A	N/A	1222	19263	26855	23012.3	1489.76	10.8228							a Correzione di significatività di Lilliefors
			11	U11	Unknown	28526630	28526630		N/A	N/A	N/A	1222	19719	27055	23344.2	1535.46	10.8228
			12	U12	Unknown	28144114	28144114		N/A	N/A	N/A	1222	19927	26715	23031.2	1332.25	10.8228							Test di omogeneità delle varianze
			13	U13	Unknown	28895002	28895002		N/A	N/A	N/A	1222	20155	27111	23645.7	1384.59	10.8228									Statistica di Levene	gl1	gl2	Sign.
			14	U14	Unknown	29450414	29450414		N/A	N/A	N/A	1222	20807	27915	24100.2	1417.63	10.8228							VAR00001	Basato sulla media	5.828	2	18	0.011
			15	U15	Unknown	28905370	28905370		N/A	N/A	N/A	1222	20191	27099	23654.1	1266	10.8228								Basato sulla mediana	5.098	2	18	0.018
			16	U16	Unknown	29151118	29151118		N/A	N/A	N/A	1222	20307	27119	23855.3	1340.17	10.8228								Basato sulla mediana e con il grado di libertà adattato	5.098	2	7.914	0.038
			17	U17	Unknown	29358694	29358694		N/A	N/A	N/A	1222	20415	27599	24025.1	1421.72	10.8228								Basato sulla media ritagliata	5.938	2	18	0.01
			18	U18	Unknown	29358814	29358814		N/A	N/A	N/A	1222	20063	27459	24025.2	1319.48	10.8228
			19	U19	Unknown	29555334	29555334		N/A	N/A	N/A	1222	20391	27635	24186	1478.71	10.8228
			20	U20	Unknown	29143506	29143506		N/A	N/A	N/A	1222	20607	27735	23849	1463.06	10.8228							Confronti multipli
			21	U21	Unknown	29003926	29003926		N/A	N/A	N/A	1222	20103	27699	23734.8	1487.8	10.8228							Variabile dipendente: VAR00001
																									(I) Groups	(J) Groups	Differenza della media (I-J)	Errore std.	Sign.	Intervallo di confidenza 95%
																														Limite inferiore	Limite superiore
																								HSD di Tukey	C	C26	-,06075*	0.0108	0	-0.0883	-0.0332
																										C26 SS	-,03619*	0.0108	0.01	-0.0638	-0.0086
																									C26	C	,06075*	0.0108	0	0.0332	0.0883
																										C26 SS	0.02456	0.0108	0.086	-0.003	0.0521
																									C26 SS	C	,03619*	0.0108	0.01	0.0086	0.0638
																										C26	-0.02456	0.0108	0.086	-0.0521	0.003
																								Games-Howell	C	C26	-,06075*	0.01228	0.006	-0.0982	-0.0233
																										C26 SS	-,03619*	0.00506	0.001	-0.0513	-0.0211
																									C26	C	,06075*	0.01228	0.006	0.0233	0.0982
																										C26 SS	0.02456	0.01319	0.212	-0.0132	0.0623
																									C26 SS	C	,03619*	0.00506	0.001	0.0211	0.0513
																										C26	-0.02456	0.01319	0.212	-0.0623	0.0132
																								* La differenza della media è significativa al livello 0.05.
