# Supplementary material for: Targeting Mitochondria by SS-31 Ameliorates the Whole Body Energy Status in Cancer- and Chemotherapy-Induced Cachexia
Source: Cancers (Basel). 2021 Feb 18;13(4):850. doi: 10.3390/cancers13040850 (PMC7923037; doi:10.3390/cancers13040850)
Supplement: Supplementary file 1 [file cancers-13-00850-s001.zip › supplementary/Figure S5. original western blot image.xlsx]

## Sheet: puromycin
	In this analysis, two more groups were present, consisting in muscles from mice either sentary or exercised, both bearing the C26 tumor and exposed to OXFU
	those two groups are not included in figure S5 since are not part of this study
			C				C26 OXFU sed				C26 OXFU ex					C26							C26 SS-31
	lane	1	2	3	4	5	6	7	8	9	10	11	12	13	14	15	16	17	18	19	20	21	22	23	24	25
	sample	3	4	5	2	6	7	9	8	11	13	14	12	34	30	32	33	36	35	39	42	43	44	45	40	38
PURO	Signal	557000	634000	586000	736000	239000	219000	344000	317000	371000	463000	310000	258000	191000	213000	221000	244000	229000	324000	241000	253000	246000	407000	241000	280000	698000
	Bkgnd.	43	52	57	65	71	73	74	76	80	82	80	77	73	74	74	72	70	68	65	65	64	63	61	59	50				Average
PONC	Signal	272000	312000	230000	216000	186000	210000	256000	125000	241000	256000	208000	323000	240000	307000	327000	271000	260000	280000	253000	203000	226000	274000	244000	282000	365000				PURO		Ponc			Confronti multipli
	Bkgnd.	77.8	77.1	79.2	80.7	83.3	85.6	86.2	87.3	86.9	88	88.4	84.9	83.8	82.2	79.8	78.2	77.8	76.6	74.8	74.8	72.2	73.4	75.7	77.6	73.7		GAPDH							Variabile dipendente: Cyt
																												Signal		Signal		Signal				(I) group_CSA	(J) group_CSA	Differenza della media (I-J)	Errore std.	Sign.	Intervallo di confidenza 95%
GAPDH	Signal	152000	149000	143000	145000	126000	129000	161000	137000	181000	191000	163000	184000	142000	170000	185000	173000	161000	164000	149000	158000	123000	129000	112000	171000	154000		152000		683000		170000									Limite inferiore	Limite superiore
																												149000		497000		324000			HSD di Tukey	C	C26	2,06231*	0.27906	0	1.3319	2.7927
ratio		3.66447	2.03205	2.54783	3.40741	1.28495	1.04286	1.34375	2.536	1.53942	1.80859	1.49038	0.798762	0.795833	0.693811	0.675841	0.900369	0.880769	1.15714	0.952569	1.24631	1.0885	1.4854	0.987705	0.992908	1.91233		143000		567000		276000					C26 SS	1,67498*	0.27097	0	0.9658	2.3842
ratio																												145000		708000		283000				C26	C	-2,06231*	0.27906	0	-2.7927	-1.3319
PONC GAPDH		13.4723	13.6379	17.817	23.4994	10.198	8.08416	8.34627	18.5109	8.50508	9.46908	9.14346	4.3411	5.60446	4.08124	3.65319	5.20445	5.47062	7.05575	6.39308	7.88801	8.84956	11.5147	8.81879	5.80648	12.4177		126000		231000		268000					C26 SS	-0.38733	0.24052	0.274	-1.0168	0.2422
																												129000		228000		274000				C26 SS	C	-1,67498*	0.27097	0	-2.3842	-0.9658
		PURO PONC	Mean	SD	SEM																							161000		304000		284000					C26	0.38733	0.24052	0.274	-0.2422	1.0168
		C	2.91294	0.756874	0.378437													PURO PONC	Mean	SD								137000		263000		171000			Games-Howell	C	C26	2,06231*	0.38522	0.022	0.522	3.6026
			100	25.9832	12.9916													C	17.1066	4.7121								181000		358000		281000					C26 SS	1,67498*	0.40112	0.034	0.2018	3.1482
																			100	27.5454								191000		418000		305000				C26	C	-2,06231*	0.38522	0.022	-3.6026	-0.522
		C26 OXFU sed	1.55189	0.668872																								163000		298000		288000					C26 SS	-0.38733	0.1512	0.071	-0.8087	0.034
			53.2757	22.9621														C26 OXFU sed	11.2848	4.90841								184000		232000		362000				C26 SS	C	-1,67498*	0.40112	0.034	-3.1482	-0.2018
																			65.9676	28.693								142000		162000		289000					C26	0.38733	0.1512	0.071	-0.034	0.8087
		C26 OXFU ex	1.40929	0.430387																								170000		182000		351000			* La differenza della media è significativa al livello 0.05.
			48.3803	14.775														C26 OXFU ex	7.86468	2.38293								185000		212000		353000
																			45.9744	13.9299								173000		208000		291000
		C26	0.850628	0.17634	0.0719904																							161000		193000		266000
			29.2017	6.05367	2.4714													C26	5.17828	1.21013								164000		310000		304000
																			30.2706	7.07402								149000		221000		290000
		C26 SS-31	1.23796	0.35179	0.143618																							158000		215000		166000
			42.4986	12.0768	4.93033													C26 SS-31	8.81263	2.45104								123000		228000		135000
																			51.5158	14.328								129000		407000		294000
																												112000		236000		278000
																												171000		250000		317000
																												154000		901000		330000
	C	C26		C26 SS-31
									puromycin													Ponceau
