# Supplementary material for: Targeting Mitochondria by SS-31 Ameliorates the Whole Body Energy Status in Cancer- and Chemotherapy-Induced Cachexia
Source: Cancers (Basel). 2021 Feb 18;13(4):850. doi: 10.3390/cancers13040850 (PMC7923037; doi:10.3390/cancers13040850)
Supplement: Supplementary file 1 [file cancers-13-00850-s001.zip › supplementary/Figure S7a.original western blot image.xlsx]

## Sheet: COX IV
	Software		Image Line						Image studio
					COX IV						Ponceau					Ratio		Ordered
loading		lane	sample	Volume (Int)	Adj. Vol. (Int)				Image Name	Name	Total		Area	Bkgnd.
	C	1	1	1277388	1277388				Ponceau2.tif	1	868000		17600	34		1.47165		1.47165		Mean	1.16134		0.661458		0.793988
		2	2	1149172	1149172				Ponceau2.tif	2	935000		17600	39		1.22906		1.22906		SD	0.180009		0.169496		0.172892
	C26	3	7	553236	553236				Ponceau2.tif	7	919000		17600	41		0.601998	C	1.05377		SEM	0.0734884		0.0640635		0.070583
	OXFU	4	8	735688	735688				Ponceau2.tif	8	1050000		17600	42		0.700655		1.09305
	C26	5	15	596524	596524				Ponceau2.tif	15	974000		17600	45		0.612448		0.949644		%	100		56.9566		68.3684
	OXFU SS	6	16	858944	858944				Ponceau2.tif	16	1060000		17600	48		0.810325		1.17086			6.32791		5.51636		6.07773
		7	3	1043232	1043232				Ponceau2.tif	3	990000		17600	47		1.05377		0.601998
		8	4	1089768	1089768				Ponceau2.tif	4	997000		17600	46		1.09305		0.700655				FLIP
		9	9	442424	442424				Ponceau2.tif	9	963000		17600	42		0.459423	C26	0.459423
		10	10	756224	756224				Ponceau2.tif	10	982000		17600	39		0.770086	OXFU	0.770086
		11	11	485312	485312				Ponceau2.tif	11	987000		17600	41		0.491704		0.491704
		12	18	613644	613644				Ponceau2.tif	18	1020000		17600	42		0.601612		0.855946	COX IV (16 kDa)
		13	19	835512	835512				Ponceau2.tif	19	1030000		17600	46		0.811177		0.515118
		14	5	1035112	1035112				Ponceau2.tif	5	1090000		17600	44		0.949644		0.896735
		15	6	1346488	1346488				Ponceau2.tif	6	1150000		17600	38		1.17086		0.612448		17 kDa
		16	12	890184	890184				Ponceau2.tif	12	1040000		17600	37		0.855946		0.810325	Standard
		17	13	525420	525420				Ponceau2.tif	13	1020000		17600	37		0.515118	C26	0.601612	overlay	10 kDa
		18	14	932604	932604				Ponceau2.tif	14	1040000		17600	36		0.896735	OXFU	0.811177
		19	21	947896	947896				Ponceau2.tif	21	1100000		17600	39		0.861724	SS-31	0.861724
		20	22	1141312	1141312				Ponceau2.tif	22	1070000		17600	43		1.06665		1.06665
																			Ponceau
		Flipped Exposure_1.0sec
		No.	Label	Type	Volume (Int)	Adj. Vol. (Int)	Mean Bkgd. (Int)	Abs. Quant.	Rel. Quant.	# of Pixels	Min. Value (Int)	Max. Value (Int)	Mean Value (Int)	Std. Dev.	Area (mm2)
		1	U1	Unknown	1277388	1277388	N/A	N/A	N/A	126	716	22860	10138	7030.2	8.2876
		2	U2	Unknown	1149172	1149172	N/A	N/A	N/A	126	372	20072	9120.41	6184.18	8.2876
		3	U3	Unknown	553236	553236	N/A	N/A	N/A	126	200	10040	4390.76	3061.98	8.2876
		4	U4	Unknown	735688	735688	N/A	N/A	N/A	126	200	14256	5838.79	4165.15	8.2876
		5	U5	Unknown	596524	596524	N/A	N/A	N/A	126	96	11684	4734.32	3361.2	8.2876
		6	U6	Unknown	858944	858944	N/A	N/A	N/A	126	388	14932	6817.02	4565.85	8.2876
		7	U7	Unknown	1043232	1043232	N/A	N/A	N/A	126	640	17092	8279.62	5100.19	8.2876
		8	U8	Unknown	1089768	1089768	N/A	N/A	N/A	126	676	17972	8648.95	5430.46	8.2876
		9	U9	Unknown	442424	442424	N/A	N/A	N/A	126	140	8872	3511.3	2494.27	8.2876					Test di normalità
		10	U10	Unknown	756224	756224	N/A	N/A	N/A	126	492	15668	6001.78	4211.32	8.2876						Group	Kolmogorov-Smirnova			Shapiro-Wilk
		11	U11	Unknown	485312	485312	N/A	N/A	N/A	126	368	10152	3851.68	2819.4	8.2876							Statistica	gl	Sign.	Statistica	gl	Sign.
		12	U12	Unknown	613644	613644	N/A	N/A	N/A	126	336	12392	4870.19	3424.74	8.2876					VAR00001	C	0.187	6	,200*	0.947	6	0.716
		13	U13	Unknown	835512	835512	N/A	N/A	N/A	126	584	16440	6631.05	4715.56	8.2876						C26 oxfu	0.2	7	,200*	0.928	7	0.532
		14	U14	Unknown	1035112	1035112	N/A	N/A	N/A	126	604	18276	8215.17	5558.6	8.2876						C26 oxfu ss	0.204	6	,200*	0.911	6	0.445
		15	U15	Unknown	1346488	1346488	N/A	N/A	N/A	126	544	24708	10686.4	7079.37	8.2876					* Questo è un limite inferiore della significatività effettiva.
		16	U16	Unknown	890184	890184	N/A	N/A	N/A	126	864	17428	7064.95	4900.66	8.2876					a Correzione di significatività di Lilliefors
		17	U17	Unknown	525420	525420	N/A	N/A	N/A	126	160	11404	4170	3199.61	8.2876
		18	U18	Unknown	932604	932604	N/A	N/A	N/A	126	124	19292	7401.62	5787.63	8.2876
		19	U19	Unknown	947896	947896	N/A	N/A	N/A	126	636	18196	7522.98	5144.9	8.2876
		20	U20	Unknown	1141312	1141312	N/A	N/A	N/A	126	764	22504	9058.03	6436.32	8.2876
																				Test di omogeneità delle varianze
																						Statistica di Levene	gl1	gl2	Sign.
		Image Name	Channel	Name	Signal	Total	Area	Bkgnd.	Type											VAR00001	Basato sulla media	0.003	2	16	0.997
		Ponceau 30_7_19.tif	B	1	NaN	868000	13426	NaN	Signal												Basato sulla mediana	0.014	2	16	0.986
		Ponceau 30_7_19.tif	B	2	NaN	935000	13426	NaN	Signal												Basato sulla mediana e con il grado di libertà adattato	0.014	2	14.451	0.986
		Ponceau 30_7_19.tif	B	3	NaN	919000	13426	NaN	Signal												Basato sulla media ritagliata	0.002	2	16	0.998
		Ponceau 30_7_19.tif	B	4	NaN	1050000	13426	NaN	Signal
		Ponceau 30_7_19.tif	B	5	NaN	974000	13426	NaN	Signal
		Ponceau 30_7_19.tif	B	6	NaN	1060000	13426	NaN	Signal
		Ponceau 30_7_19.tif	B	7	NaN	990000	13426	NaN	Signal
		Ponceau 30_7_19.tif	B	8	NaN	997000	13426	NaN	Signal
		Ponceau 30_7_19.tif	B	9	NaN	963000	13426	NaN	Signal											Confronti multipli
		Ponceau 30_7_19.tif	B	10	NaN	982000	13426	NaN	Signal											Variabile dipendente: VAR00001
		Ponceau 30_7_19.tif	B	11	NaN	987000	13426	NaN	Signal												(I) Group	(J) Group	Differenza della media (I-J)	Errore std.	Sign.	Intervallo di confidenza 95%
		Ponceau 30_7_19.tif	B	12	NaN	1020000	13426	NaN	Signal																	Limite inferiore	Limite superiore
		Ponceau 30_7_19.tif	B	13	NaN	1030000	13426	NaN	Signal											HSD di Tukey	C	C26 oxfu	,53349*	0.09323	0	0.2929	0.7741
		Ponceau 30_7_19.tif	B	14	NaN	1090000	13426	NaN	Signal													C26 oxfu ss	,36735*	0.09675	0.004	0.1177	0.617
		Ponceau 30_7_19.tif	B	15	NaN	1150000	13426	NaN	Signal												C26 oxfu	C	-,53349*	0.09323	0	-0.7741	-0.2929
		Ponceau 30_7_19.tif	B	16	NaN	1040000	13426	NaN	Signal													C26 oxfu ss	-0.16614	0.09323	0.207	-0.4067	0.0744
		Ponceau 30_7_19.tif	B	17	NaN	1020000	13426	NaN	Signal												C26 oxfu ss	C	-,36735*	0.09675	0.004	-0.617	-0.1177
		Ponceau 30_7_19.tif	B	18	NaN	1040000	13426	NaN	Signal													C26 oxfu	0.16614	0.09323	0.207	-0.0744	0.4067
		Ponceau 30_7_19.tif	B	19	NaN	1100000	13426	NaN	Signal											Games-Howell	C	C26 oxfu	,53349*	0.09318	0.001	0.2776	0.7894
		Ponceau 30_7_19.tif	B	20	NaN	1070000	13426	NaN	Signal													C26 oxfu ss	,36735*	0.10189	0.012	0.088	0.6467
																					C26 oxfu	C	-,53349*	0.09318	0.001	-0.7894	-0.2776
																						C26 oxfu ss	-0.16614	0.09091	0.21	-0.4149	0.0826
																					C26 oxfu ss	C	-,36735*	0.10189	0.012	-0.6467	-0.088
																						C26 oxfu	0.16614	0.09091	0.21	-0.0826	0.4149
																				* La differenza della media è significativa al livello 0.05.

## Sheet: Cyt c
	Software		Image Line
					Cyt c						Ponceau					Ratio		Ordered
loading		lane	sample	Volume (Int)	Adj. Vol. (Int)				Image Name	Name	Total
	C	1	1	2341356	2341356				Ponceau2.tif	1	868000					2.69741		2.69741		Mean	2.22838		0.816163		0.99195
		2	2	2108284	2108284				Ponceau2.tif	2	935000					2.25485		2.25485		SD	0.325789		0.160889		0.288245
	C26	3	7	712704	712704				Ponceau2.tif	7	919000					0.775521	C	2.41775		SEM	0.133003		0.0568828		0.117675
	OXFU	4	8	997860	997860				Ponceau2.tif	8	1050000					0.950343		2.27072
	C26	5	15	1391908	1391908				Ponceau2.tif	15	974000					1.42906		1.9278		%	100		36.6258		44.5143
	OXFU SS	6	16	1099812	1099812				Ponceau2.tif	16	1060000					1.03756		1.80177			5.96858		2.55265		5.28075
		7	3	2393572	2393572				Ponceau2.tif	3	990000					2.41775		0.775521
		8	4	2263912	2263912				Ponceau2.tif	4	997000					2.27072		0.950343
		9	9	946008	946008				Ponceau2.tif	9	963000					0.982355	C26	0.982355
		10	10	907880	907880				Ponceau2.tif	10	982000					0.924521	OXFU	0.924521
		11	11	819028	819028				Ponceau2.tif	11	987000					0.829816		0.829816
		12	18	876776	876776				Ponceau2.tif	18	1020000					0.859584		0.827123	Cyt c
		13	19	873752	873752				Ponceau2.tif	19	1030000					0.848303		0.470204
		14	5	2101304	2101304				Ponceau2.tif	5	1090000					1.9278		0.769419
		15	6	2072032	2072032				Ponceau2.tif	6	1150000					1.80177		1.42906		see standard overlay in datasheet of figure 4a
		16	12	860208	860208				Ponceau2.tif	12	1040000					0.827123		1.03756
		17	13	479608	479608				Ponceau2.tif	13	1020000					0.470204	C26	0.859584
		18	14	800196	800196				Ponceau2.tif	14	1040000					0.769419	OXFU	0.848303	Ponceau
		19	21	663660	663660				Ponceau2.tif	21	1100000					0.603327	SS-31	0.603327
		20	22	1256036	1256036				Ponceau2.tif	22	1070000					1.17387		1.17387
		Flipped cyt c
		No.	Label	Type	Volume (Int)	Adj. Vol. (Int)	Mean Bkgd. (Int)	Abs. Quant.	Rel. Quant.	# of Pixels	Min. Value (Int)	Max. Value (Int)	Mean Value (Int)	Std. Dev.	Area (mm2)
		1	U1	Unknown	2341356	2341356	N/A	N/A	N/A	247	0	25680	9479.17	8235.81	14.6493					Test di normalità
		2	U2	Unknown	2108284	2108284	N/A	N/A	N/A	247	0	20960	8535.56	6787.75	14.6493						Group	Kolmogorov-Smirnova			Shapiro-Wilk
		3	U3	Unknown	712704	712704	N/A	N/A	N/A	247	0	8664	2885.44	2194.76	14.6493							Statistica	gl	Sign.	Statistica	gl	Sign.
		4	U4	Unknown	997860	997860	N/A	N/A	N/A	247	0	10072	4039.92	2945.32	14.6493					VAR00001	C	0.199	6	,200*	0.963	6	0.841
		5	U5	Unknown	1391908	1391908	N/A	N/A	N/A	247	0	14244	5635.26	4225.39	14.6493						C26 oxfu	0.261	8	0.117	0.854	8	0.104
		6	U6	Unknown	1099812	1099812	N/A	N/A	N/A	247	0	9932	4452.68	3056.19	14.6493						C26 oxfu ss	0.177	6	,200*	0.98	6	0.951
		7	U7	Unknown	2393572	2393572	N/A	N/A	N/A	247	524	23620	9690.57	6978.46	14.6493					* Questo è un limite inferiore della significatività effettiva.
		8	U8	Unknown	2263912	2263912	N/A	N/A	N/A	247	164	22360	9165.64	6957.03	14.6493					a Correzione di significatività di Lilliefors
		9	U9	Unknown	946008	946008	N/A	N/A	N/A	247	0	15844	3829.99	3034.92	14.6493
		10	U10	Unknown	907880	907880	N/A	N/A	N/A	247	0	8604	3675.63	2659.49	14.6493
		11	U11	Unknown	819028	819028	N/A	N/A	N/A	247	0	8032	3315.9	2582.44	14.6493
		12	U12	Unknown	876776	876776	N/A	N/A	N/A	247	0	9612	3549.7	2881.55	14.6493
		13	U13	Unknown	873752	873752	N/A	N/A	N/A	247	0	8064	3537.46	2628.21	14.6493
		14	U14	Unknown	2101304	2101304	N/A	N/A	N/A	247	188	23020	8507.3	6532.22	14.6493					Test di omogeneità delle varianze
		15	U15	Unknown	2072032	2072032	N/A	N/A	N/A	247	0	20720	8388.79	6513.84	14.6493							Statistica di Levene	gl1	gl2	Sign.
		16	U16	Unknown	860208	860208	N/A	N/A	N/A	247	0	9536	3482.62	2492.93	14.6493					VAR00001	Basato sulla media	1.643	2	17	0.223
		17	U17	Unknown	479608	479608	N/A	N/A	N/A	247	0	4924	1941.73	1509.05	14.6493						Basato sulla mediana	1.401	2	17	0.273
		18	U18	Unknown	800196	800196	N/A	N/A	N/A	247	0	9136	3239.66	2774.93	14.6493						Basato sulla mediana e con il grado di libertà adattato	1.401	2	13.975	0.279
		19	U19	Unknown	663660	663660	N/A	N/A	N/A	247	0	7508	2686.88	1953.08	14.6493						Basato sulla media ritagliata	1.709	2	17	0.211
		20	U20	Unknown	1256036	1256036	N/A	N/A	N/A	247	0	13948	5085.17	4082.42	14.6493
																				Confronti multipli
																				Variabile dipendente: VAR00001
																					(I) Group	(J) Group	Differenza della media (I-J)	Errore std.	Sign.	Intervallo di confidenza 95%
																										Limite inferiore	Limite superiore
																				HSD di Tukey	C	C26 oxfu	1,41222*	0.13907	0	1.0555	1.769
																						C26 oxfu ss	1,23643*	0.14867	0	0.855	1.6178
																					C26 oxfu	C	-1,41222*	0.13907	0	-1.769	-1.0555
																						C26 oxfu ss	-0.17579	0.13907	0.434	-0.5326	0.181
																					C26 oxfu ss	C	-1,23643*	0.14867	0	-1.6178	-0.855
																						C26 oxfu	0.17579	0.13907	0.434	-0.181	0.5326
																				Games-Howell	C	C26 oxfu	1,41222*	0.14466	0	0.9837	1.8408
																						C26 oxfu ss	1,23643*	0.17759	0	0.7484	1.7244
																					C26 oxfu	C	-1,41222*	0.14466	0	-1.8408	-0.9837
																						C26 oxfu ss	-0.17579	0.1307	0.415	-0.5566	0.205
																					C26 oxfu ss	C	-1,23643*	0.17759	0	-1.7244	-0.7484
																						C26 oxfu	0.17579	0.1307	0.415	-0.205	0.5566
																				* La differenza della media è significativa al livello 0.05.
																				Confronti multipli
																				Variabile dipendente: VAR00001
																					(I) Group	(J) Group	Differenza della media (I-J)	Errore std.	Sign.	Intervallo di confidenza 95%
																										Limite inferiore	Limite superiore
																				HSD di Tukey	C	C26 oxfu	1,41222*	0.13907	0	1.0555	1.769
																						C26 oxfu ss	1,23643*	0.14867	0	0.855	1.6178
																					C26 oxfu	C	-1,41222*	0.13907	0	-1.769	-1.0555
																						C26 oxfu ss	-0.17579	0.13907	0.434	-0.5326	0.181
																					C26 oxfu ss	C	-1,23643*	0.14867	0	-1.6178	-0.855
																						C26 oxfu	0.17579	0.13907	0.434	-0.181	0.5326
																				Games-Howell	C	C26 oxfu	1,41222*	0.14466	0	0.9837	1.8408
																						C26 oxfu ss	1,23643*	0.17759	0	0.7484	1.7244
																					C26 oxfu	C	-1,41222*	0.14466	0	-1.8408	-0.9837
																						C26 oxfu ss	-0.17579	0.1307	0.415	-0.5566	0.205
																					C26 oxfu ss	C	-1,23643*	0.17759	0	-1.7244	-0.7484
																						C26 oxfu	0.17579	0.1307	0.415	-0.205	0.5566
																				* La differenza della media è significativa al livello 0.05.

## Sheet: LC3
	Software		Image Line						Image studio
					LC3						Ponceau					Ratio		Ordered
loading		lane	sample	Volume (Int)	Adj. Vol. (Int)				Image Name	Name	total		Area	Bkgnd.
	C	1	1	180828	180828				Ponceau2.tif	1	828000		17600	34		0.218391		0.218391		Mean	0.321169		2.60345		2.32938
		2	2	172220	172220				Ponceau2.tif	2	817000		17600	39		0.210796		0.210796		SD	0.100233		1.1885		0.886832
	C26	3	7	2809672	2809672				Ponceau2.tif	7	808000		17600	41		3.47732	C	0.371103		SEM	0.04092		0.449213		0.362047
	OXFU	4	8	2290608	2290608				Ponceau2.tif	8	849000		17600	42		2.69801		0.42065
	C26	5	15	1442752	1442752				Ponceau2.tif	15	836000		17600	45		1.72578		0.272207		%	100		810.618		725.281
	OXFU SS	6	16	1786220	1786220				Ponceau2.tif	16	811000		17600	48		2.20249		0.433867			12.741		139.868		112.728
		7	3	284636	284636				Ponceau2.tif	3	767000		17600	47		0.371103		3.47732
		8	4	315908	315908				Ponceau2.tif	4	751000		17600	46		0.42065		2.69801
		9	9	1877608	1877608				Ponceau2.tif	9	771000		17600	42		2.43529	C26	2.43529
		10	10	3697684	3697684				Ponceau2.tif	10	770000		17600	39		4.80219	OXFU	4.80219
		11	11	1969100	1969100				Ponceau2.tif	11	766000		17600	41		2.57063		2.57063	LC3 II (15 kDa)
		12	18	1779312	1779312				Ponceau2.tif	18	791000		17600	42		2.24945		2.12556
		13	19	3011716	3011716				Ponceau2.tif	19	805000		17600	46		3.74126		2.04026
		14	5	236276	236276				Ponceau2.tif	5	868000		17600	44		0.272207		0.67839
		15	6	390480	390480				Ponceau2.tif	6	900000		17600	38		0.433867		1.72578	standard	17 kDa
		16	12	1687696	1687696				Ponceau2.tif	12	794000		17600	37		2.12556		2.20249	overlay	10 kDa
		17	13	1581200	1581200				Ponceau2.tif	13	775000		17600	37		2.04026	C26	2.24945
		18	14	549496	549496				Ponceau2.tif	14	810000		17600	36		0.67839	OXFU	3.74126
		19	21	2442444	2442444				Ponceau2.tif	21	855000		17600	39		2.85666	SS-31	2.85666
		20	22	971304	971304				Ponceau2.tif	22	809000		17600	43		1.20062		1.20062
		Flipped for analysis																	ponceau
		No.	Label	Type	Volume (Int)	Adj. Vol. (Int)	Mean Bkgd. (Int)	Abs. Quant.	Rel. Quant.	# of Pixels	Min. Value (Int)	Max. Value (Int)	Mean Value (Int)	Std. Dev.	Area (mm2)
		1	U1	Unknown	180828	180828	N/A	N/A	N/A	240	0	3536	753.45	809.402	12.7627
		2	U2	Unknown	172220	172220	N/A	N/A	N/A	240	0	12052	717.583	1417.35	12.7627
		3	U3	Unknown	2809672	2809672	N/A	N/A	N/A	240	0	64124	11707	13651.9	12.7627
		4	U4	Unknown	2290608	2290608	N/A	N/A	N/A	240	0	32960	9544.2	9791.12	12.7627
		5	U5	Unknown	1442752	1442752	N/A	N/A	N/A	240	0	21160	6011.47	5878.03	12.7627
		6	U6	Unknown	1786220	1786220	N/A	N/A	N/A	240	0	25348	7442.58	7226	12.7627
		7	U7	Unknown	284636	284636	N/A	N/A	N/A	240	0	6088	1185.98	1199.79	12.7627					Test di normalità
		8	U8	Unknown	315908	315908	N/A	N/A	N/A	240	0	4988	1316.28	1211.95	12.7627						Group	Kolmogorov-Smirnova			Shapiro-Wilk
		9	U9	Unknown	1877608	1877608	N/A	N/A	N/A	240	0	23744	7823.37	7342.28	12.7627							Statistica	gl	Sign.	Statistica	gl	Sign.
		10	U10	Unknown	3697684	3697684	N/A	N/A	N/A	240	0	51308	15407	14844.6	12.7627					VAR00001	C	0.191	6	,200*	0.869	6	0.222
		11	U11	Unknown	1969100	1969100	N/A	N/A	N/A	240	0	28440	8204.58	8231.83	12.7627						C26 oxfu	0.288	7	0.082	0.831	7	0.082
		12	U12	Unknown	1779312	1779312	N/A	N/A	N/A	240	0	24440	7413.8	7163.37	12.7627						C26 oxfu ss	0.203	6	,200*	0.972	6	0.906
		13	U13	Unknown	3011716	3011716	N/A	N/A	N/A	240	0	42996	12548.8	12831.3	12.7627					* Questo è un limite inferiore della significatività effettiva.
		14	U14	Unknown	236276	236276	N/A	N/A	N/A	240	0	6348	984.483	1051.92	12.7627					a Correzione di significatività di Lilliefors
		15	U15	Unknown	390480	390480	N/A	N/A	N/A	240	0	9484	1627	1788.29	12.7627
		16	U16	Unknown	1687696	1687696	N/A	N/A	N/A	240	0	24492	7032.07	6991.3	12.7627
		17	U17	Unknown	1581200	1581200	N/A	N/A	N/A	240	0	22856	6588.33	6599.99	12.7627					Test di omogeneità delle varianze
		18	U18	Unknown	549496	549496	N/A	N/A	N/A	240	0	8132	2289.57	2261.13	12.7627							Statistica di Levene	gl1	gl2	Sign.
		19	U19	Unknown	2442444	2442444	N/A	N/A	N/A	240	0	37072	10176.9	10888.1	12.7627					VAR00001	Basato sulla media	3.461	2	16	0.056
		20	U20	Unknown	971304	971304	N/A	N/A	N/A	240	0	16752	4047.1	4379.58	12.7627						Basato sulla mediana	1.784	2	16	0.2
											no background										Basato sulla mediana e con il grado di libertà adattato	1.784	2	10.279	0.216
		Image Name	Channel	Name	Signal	Total	Area	Bkgnd.	Type		Image Name	Channel	Name	Signal	Total	Area	Bkgnd.	Type			Basato sulla media ritagliata	2.978	2	16	0.08
		Ponceau.tif	B	1	196000	828000	13728	46	Signal		Ponceau.tif	B	1	NaN	828000	13728	NaN	Signal
		Ponceau.tif	B	2	186000	817000	13728	46	Signal		Ponceau.tif	B	2	NaN	817000	13728	NaN	Signal		Confronti multipli
		Ponceau.tif	B	3	190000	808000	13728	45	Signal		Ponceau.tif	B	3	NaN	808000	13728	NaN	Signal		Variabile dipendente: VAR00001
		Ponceau.tif	B	4	218000	849000	13728	46	Signal		Ponceau.tif	B	4	NaN	849000	13728	NaN	Signal			(I) Group	(J) Group	Differenza della media (I-J)	Errore std.	Sign.	Intervallo di confidenza 95%
		Ponceau.tif	B	5	205000	836000	13728	46	Signal		Ponceau.tif	B	5	NaN	836000	13728	NaN	Signal								Limite inferiore	Limite superiore
		Ponceau.tif	B	6	179000	811000	13728	46	Signal		Ponceau.tif	B	6	NaN	811000	13728	NaN	Signal		HSD di Tukey	C	C26 oxfu	-2,55729*	0.43173	0	-3.6713	-1.4433
		Ponceau.tif	B	7	162000	767000	13728	44	Signal		Ponceau.tif	B	7	NaN	767000	13728	NaN	Signal				C26 oxfu ss	-2,00821*	0.44803	0.001	-3.1643	-0.8521
		Ponceau.tif	B	8	147000	751000	13728	44	Signal		Ponceau.tif	B	8	NaN	751000	13728	NaN	Signal			C26 oxfu	C	2,55729*	0.43173	0	1.4433	3.6713
		Ponceau.tif	B	9	208000	771000	13728	41	Signal		Ponceau.tif	B	9	NaN	771000	13728	NaN	Signal				C26 oxfu ss	0.54909	0.43173	0.431	-0.5649	1.6631
		Ponceau.tif	B	10	180000	770000	13728	43	Signal		Ponceau.tif	B	10	NaN	770000	13728	NaN	Signal			C26 oxfu ss	C	2,00821*	0.44803	0.001	0.8521	3.1643
		Ponceau.tif	B	11	176000	766000	13728	43	Signal		Ponceau.tif	B	11	NaN	766000	13728	NaN	Signal				C26 oxfu	-0.54909	0.43173	0.431	-1.6631	0.5649
		Ponceau.tif	B	12	201000	791000	13728	43	Signal		Ponceau.tif	B	12	NaN	791000	13728	NaN	Signal		Games-Howell	C	C26 oxfu	-2,55729*	0.36913	0.001	-3.682	-1.4326
		Ponceau.tif	B	13	187000	805000	13728	45	Signal		Ponceau.tif	B	13	NaN	805000	13728	NaN	Signal				C26 oxfu ss	-2,00821*	0.36435	0.006	-3.1833	-0.8331
		Ponceau.tif	B	14	209000	868000	13728	48	Signal		Ponceau.tif	B	14	NaN	868000	13728	NaN	Signal			C26 oxfu	C	2,55729*	0.36913	0.001	1.4326	3.682
		Ponceau.tif	B	15	227000	900000	13728	49	Signal		Ponceau.tif	B	15	NaN	900000	13728	NaN	Signal				C26 oxfu ss	0.54909	0.51542	0.554	-0.8443	1.9424
		Ponceau.tif	B	16	163000	794000	13728	46	Signal		Ponceau.tif	B	16	NaN	794000	13728	NaN	Signal			C26 oxfu ss	C	2,00821*	0.36435	0.006	0.8331	3.1833
		Ponceau.tif	B	17	130000	775000	13728	47	Signal		Ponceau.tif	B	17	NaN	775000	13728	NaN	Signal				C26 oxfu	-0.54909	0.51542	0.554	-1.9424	0.8443
		Ponceau.tif	B	18	192000	810000	13728	45	Signal		Ponceau.tif	B	18	NaN	810000	13728	NaN	Signal		* La differenza della media è significativa al livello 0.05.
		Ponceau.tif	B	19	183000	855000	13728	49	Signal		Ponceau.tif	B	19	NaN	855000	13728	NaN	Signal
		Ponceau.tif	B	20	150000	809000	13728	48	Signal		Ponceau.tif	B	20	NaN	809000	13728	NaN	Signal

## Sheet: BNIP3
	Software		Image STUDIO	image line					image line
					BNIP3							Ponceau					Ratio		Ordered
loading		lane	sample	Volume (Int)	Adj. Vol. (Int)				Image Name	Name	Volume (Int)	Adj. Vol. (Int)	Bkgnd.	Mean
	C	1	1	4902212	709988					1	28135640	28135640				1	25.2345		25.2345		Mean	26.4845		23.0422		23.6312
		2	2	4134780	431138					2	26462484	26462484				2	16.2924		16.2924		SD	12.1727		7.10677		5.94912
	C26	3	7	4661992	931912					7	26758088	26758088				7	34.8273	C	42.2337		SEM	4.9695		2.90133		2.24856
	OXFU	4	8	3672168	374386					8	27206240	27206240				8	13.761		37.8722
	C26	5	15	4007756	824041					15	27988616	27988616				15	29.442		19.333		%	100		87.0029		89.2268
	OXFU SS	6	16	4131928	784283					16	27776916	27776916				16	28.2351		9.5981			18.7638		10.9548		8.49011
		7	3	4496799	1.16038e+06					3	27475164	27475164				3	42.2337		34.8273
		8	4	4340512	1.02629e+06					4	27098872	27098872				4	37.8722		13.761
		9	9	4143244	681938					9	26699584	26699584				9	25.5411	C26	25.5411
		10	10	4055792	741392					10	26403476	26403476				10	28.0793	OXFU	28.0793
		11	18	3551792	605946					18	28312452	28312452				18	21.4021		33.1362
		12	19	3680444	817570					19	29225176	29225176				19	27.9749		23.5055
		13	5	3676876	557049					5	28813404	28813404				5	19.333		14.2302	BNIP3
		14	6	3178160	257322					6	26809628	26809628				6	9.5981		20.5031
		15	12	3822636	936022					12	28247724	28247724				12	33.1362	C26	29.442
		16	13	3449520	672816					13	28623796	28623796				13	23.5055	OXFU	28.2351
		17	21	2796640	412624					21	28996260	28996260				21	14.2302	SS-31	21.4021
		18	22	3147448	601902					22	29356688	29356688				22	20.5031		27.9749
		19	11	2737456	433984					11	29016728	29016728				11	14.9563		14.2302
		20	14	2164424	296936					14	31864984	31864984				14	9.31857		20.5031	Ponceau

## Sheet: PINK1
	Software		Image Line
					PINK1						Ponceau					Ratio		Ordered
loading		lane	sample	Volume (Int)	Adj. Vol. (Int)				Image Name	Name	Total
	C	1	1	1256584	1256584				Ponceau2.tif	1	868000					1447.68		1447.68		Mean	1403.88		2026.24		2094.24
		2	2	802000	802000				Ponceau2.tif	2	935000					857.754		857.754		SD	333.818		256.955		338.539
	C26	3	7	649660	649660				Ponceau2.tif	7	919000					706.921	C	1424.85		SEM	136.281		104.901		138.208
	OXFU	4	8	1158736	1158736				Ponceau2.tif	8	1050000					1103.56		1292.57
	C26	5	15	2056500	2056500				Ponceau2.tif	15	974000					2111.4		1885.34		%	100		144.332		149.176
	OXFU SS	6	16	1876412	1876412				Ponceau2.tif	16	1060000					1770.2		1515.07			9.70744		7.47226		9.84473
		7	3	1410600	1410600				Ponceau2.tif	3	990000					1424.85			this two samples
		8	4	1288692	1288692				Ponceau2.tif	4	997000					1292.57			were in a white spot
		9	9	2038444	2038444				Ponceau2.tif	9	963000					2116.76	C26	2116.76
		10	10	1750836	1750836				Ponceau2.tif	10	982000					1782.93	OXFU	1782.93
		11	11	2451084	2451084				Ponceau2.tif	11	987000					2483.37		2483.37
		12	18	2428228	2428228				Ponceau2.tif	18	1020000					2380.62		1997.9
		13	19	1643428	1643428				Ponceau2.tif	19	1030000					1595.56		1974.47	PINK1
		14	5	2055024	2055024				Ponceau2.tif	5	1090000					1885.34		1802
		15	6	1742336	1742336				Ponceau2.tif	6	1150000					1515.07		2111.4
		16	12	2077820	2077820				Ponceau2.tif	12	1040000					1997.9		1770.2
		17	13	2013960	2013960				Ponceau2.tif	13	1020000					1974.47	C26	2380.62
		18	14	1874076	1874076				Ponceau2.tif	14	1040000					1802	OXFU	1595.56
		19	21	2552176	2552176				Ponceau2.tif	21	1100000					2320.16	SS-31	2320.16
		20	22	2554652	2554652				Ponceau2.tif	22	1070000					2387.53		2387.53
																			Ponceau
			User 2019-08-07_12h45m06s_Exposure_174.3sec
			No.	Label	Type	Volume (Int)	Adj. Vol. (Int)	Mean Bkgd. (Int)	Abs. Quant.	Rel. Quant.	# of Pixels	Min. Value (Int)	Max. Value (Int)	Mean Value (Int)	Std. Dev.	Area (mm2)
			1	U1	Unknown	1256584	1256584	N/A	N/A	N/A	216	0	11876	5817.52	3235.69	12.8107
			2	U2	Unknown	802000	802000	N/A	N/A	N/A	216	0	10944	3712.96	2785.23	12.8107
			3	U3	Unknown	649660	649660	N/A	N/A	N/A	216	0	10380	3007.69	2263.37	12.8107
			4	U4	Unknown	1158736	1158736	N/A	N/A	N/A	216	416	14808	5364.52	2951.32	12.8107
			5	U5	Unknown	2056500	2056500	N/A	N/A	N/A	216	2272	20964	9520.83	4415.16	12.8107
			6	U6	Unknown	1876412	1876412	N/A	N/A	N/A	216	2836	16940	8687.09	3450.6	12.8107				Test di normalità
			7	U7	Unknown	1410600	1410600	N/A	N/A	N/A	216	2140	12540	6530.56	2064.68	12.8107					Group	Kolmogorov-Smirnova			Shapiro-Wilk
			8	U8	Unknown	1288692	1288692	N/A	N/A	N/A	216	892	13580	5966.17	2756.98	12.8107						Statistica	gl	Sign.	Statistica	gl	Sign.
			9	U9	Unknown	2038444	2038444	N/A	N/A	N/A	216	2412	18220	9437.24	4246.74	12.8107				VAR00001	C	0.203	6	,200*	0.944	6	0.69
			10	U10	Unknown	1750836	1750836	N/A	N/A	N/A	216	2272	17548	8105.72	3522.21	12.8107					C26 oxfu	0.211	6	,200*	0.886	6	0.297
			11	U11	Unknown	2451084	2451084	N/A	N/A	N/A	216	3912	23796	11347.6	4796.61	12.8107					C26 oxfu ss	0.248	6	,200*	0.853	6	0.165
			12	U12	Unknown	2428228	2428228	N/A	N/A	N/A	216	4284	22040	11241.8	4735.81	12.8107				* Questo è un limite inferiore della significatività effettiva.
			13	U13	Unknown	1643428	1643428	N/A	N/A	N/A	216	2412	14884	7608.46	2465.56	12.8107				a Correzione di significatività di Lilliefors
			14	U14	Unknown	2055024	2055024	N/A	N/A	N/A	216	3556	17636	9514	3101.41	12.8107
			15	U15	Unknown	1742336	1742336	N/A	N/A	N/A	216	3684	15144	8066.37	2564.56	12.8107
			16	U16	Unknown	2077820	2077820	N/A	N/A	N/A	216	3524	21208	9619.54	3454.1	12.8107
			17	U17	Unknown	2013960	2013960	N/A	N/A	N/A	216	3008	17840	9323.89	3247.15	12.8107				Test di omogeneità delle varianze
			18	U18	Unknown	1874076	1874076	N/A	N/A	N/A	216	2752	17036	8676.28	3348.8	12.8107						Statistica di Levene	gl1	gl2	Sign.
			19	U19	Unknown	2552176	2552176	N/A	N/A	N/A	216	3372	21524	11815.6	4846.79	12.8107				VAR00001	Basato sulla media	0.368	2	15	0.698
			20	U20	Unknown	2554652	2554652	N/A	N/A	N/A	216	4316	22260	11827.1	4667.81	12.8107					Basato sulla mediana	0.303	2	15	0.743
																					Basato sulla mediana e con il grado di libertà adattato	0.303	2	14.186	0.743
																					Basato sulla media ritagliata	0.349	2	15	0.711
																				Confronti multipli
																				Variabile dipendente: VAR00001
																					(I) Group	(J) Group	Differenza della media (I-J)	Errore std.	Sign.	Intervallo di confidenza 95%
																										Limite inferiore	Limite superiore
																				HSD di Tukey	C	C26 oxfu	-622,36064*	180.145	0.009	-1090.28	-154.44
																						C26 oxfu ss	-690,36514*	180.145	0.004	-1158.29	-222.445
																					C26 oxfu	C	622,36064*	180.145	0.009	154.44	1090.28
																						C26 oxfu ss	-68.0045	180.145	0.925	-535.925	399.916
																					C26 oxfu ss	C	690,36514*	180.145	0.004	222.445	1158.29
																						C26 oxfu	68.0045	180.145	0.925	-399.916	535.925
																				Games-Howell	C	C26 oxfu	-622,36064*	171.979	0.013	-1098.91	-145.807
																						C26 oxfu ss	-690,36514*	194.098	0.013	-1222.46	-158.269
																					C26 oxfu	C	622,36064*	171.979	0.013	145.807	1098.91
																						C26 oxfu ss	-68.0045	173.51	0.92	-549.347	413.338
																					C26 oxfu ss	C	690,36514*	194.098	0.013	158.269	1222.46
																						C26 oxfu	68.0045	173.51	0.92	-413.338	549.347
																				* La differenza della media è significativa al livello 0.05.

## Sheet: Parkin
	Software		Image Line						Image studio
					Parkin						Ponceau					Ratio		Ordered
loading		lane	sample	Volume (Int)	Adj. Vol. (Int)				Image Name	Name	total		Area	Bkgnd.
	C	1	1	576048	576048				Ponceau2.tif	1	828000		17600	34		0.69571		0.69571		Mean	0.72771		0.975854		0.938287
		2	2	585944	585944				Ponceau2.tif	2	817000		17600	39		0.71719		0.71719		SD	0.189373		0.181394		0.129836
	C26	3	7	887032	887032				Ponceau2.tif	7	808000		17600	41		1.09781	C	0.753565		SEM	0.0773111		0.0685604		0.0530054
	OXFU	4	8	753528	753528				Ponceau2.tif	8	849000		17600	42		0.887548		1.04874
	C26	5	15	703444	703444				Ponceau2.tif	15	836000		17600	45		0.84144		0.694129		%	100		134.099		128.937
	OXFU SS	6	16	792384	792384				Ponceau2.tif	16	811000		17600	48		0.977046		0.456929			10.6239		9.4214		7.28386
		7	3	577984	577984				Ponceau2.tif	3	767000		17600	47		0.753565		1.09781
		8	4	787600	787600				Ponceau2.tif	4	751000		17600	46		1.04874		0.887548
		9	9	1033044	1033044				Ponceau2.tif	9	771000		17600	42		1.33988	C26	1.33988
		10	10	733036	733036				Ponceau2.tif	10	770000		17600	39		0.951995	OXFU	0.951995
		11	11	744608	744608				Ponceau2.tif	11	766000		17600	41		0.972073		0.972073
		12	18	771176	771176				Ponceau2.tif	18	791000		17600	42		0.974938		0.988544
		13	19	751364	751364				Ponceau2.tif	19	805000		17600	46		0.933371		0.808588	Parkin (50 kDa)
		14	5	602504	602504				Ponceau2.tif	5	868000		17600	44		0.694129		0.7604
		15	6	411236	411236				Ponceau2.tif	6	900000		17600	38		0.456929		0.84144
		16	12	784904	784904				Ponceau2.tif	12	794000		17600	37		0.988544		0.977046
		17	13	626656	626656				Ponceau2.tif	13	775000		17600	37		0.808588	C26	0.974938	standard	55 kDa
		18	14	615924	615924				Ponceau2.tif	14	810000		17600	36		0.7604	OXFU	0.933371	overlay	34 kDa
		19	21	651624	651624				Ponceau2.tif	21	855000		17600	39		0.762133	SS-31	0.762133
		20	22	922900	922900				Ponceau2.tif	22	809000		17600	43		1.14079		1.14079
																			ponceau
		User 2019-07-30_18h38m15s_Exposure_17.3sec
		No.	Label	Type	Volume (Int)	Adj. Vol. (Int)	Mean Bkgd. (Int)	Abs. Quant.	Rel. Quant.	# of Pixels	Min. Value (Int)	Max. Value (Int)	Mean Value (Int)	Std. Dev.	Area (mm2)
		1	U1	Unknown	576048	576048	N/A	N/A	N/A	136	0	11100	4235.65	2974.96	8.06603
		2	U2	Unknown	585944	585944	N/A	N/A	N/A	136	128	10352	4308.41	2497.61	8.06603
		3	U3	Unknown	887032	887032	N/A	N/A	N/A	136	844	15372	6522.29	3446.89	8.06603
		4	U4	Unknown	753528	753528	N/A	N/A	N/A	136	824	11700	5540.65	2675.81	8.06603
		5	U5	Unknown	703444	703444	N/A	N/A	N/A	136	540	12824	5172.38	3006.99	8.06603
		6	U6	Unknown	792384	792384	N/A	N/A	N/A	136	992	12736	5826.35	3140.4	8.06603
		7	U7	Unknown	577984	577984	N/A	N/A	N/A	136	172	9404	4249.88	2331.98	8.06603					Test di normalità
		8	U8	Unknown	787600	787600	N/A	N/A	N/A	136	920	13764	5791.18	3119.95	8.06603						Group	Kolmogorov-Smirnova			Shapiro-Wilk
		9	U9	Unknown	1033044	1033044	N/A	N/A	N/A	136	972	17068	7595.91	3734.18	8.06603							Statistica	gl	Sign.	Statistica	gl	Sign.
		10	U10	Unknown	733036	733036	N/A	N/A	N/A	136	492	13416	5389.97	2719.49	8.06603					VAR00001	C	0.279	6	0.158	0.888	6	0.309
		11	U11	Unknown	744608	744608	N/A	N/A	N/A	128	944	14024	5817.25	2549.92	7.59155						C26 oxfu	0.256	7	0.183	0.902	7	0.345
		12	U12	Unknown	771176	771176	N/A	N/A	N/A	128	780	13448	6024.81	3037.73	7.59155						C26 oxfu ss	0.216	6	,200*	0.965	6	0.858
		13	U13	Unknown	751364	751364	N/A	N/A	N/A	128	816	12084	5870.03	2693.84	7.59155					* Questo è un limite inferiore della significatività effettiva.
		14	U14	Unknown	602504	602504	N/A	N/A	N/A	128	284	12412	4707.06	2695.71	7.59155					a Correzione di significatività di Lilliefors
		15	U15	Unknown	411236	411236	N/A	N/A	N/A	128	344	8844	3212.78	1784.17	7.59155
		16	U16	Unknown	784904	784904	N/A	N/A	N/A	128	1476	15676	6132.06	3097.21	7.59155
		17	U17	Unknown	626656	626656	N/A	N/A	N/A	128	620	11104	4895.75	2504.89	7.59155
		18	U18	Unknown	615924	615924	N/A	N/A	N/A	128	828	12512	4811.91	2478.48	7.59155
		19	U19	Unknown	651624	651624	N/A	N/A	N/A	128	576	11432	5090.81	2749.75	7.59155					Test di omogeneità delle varianze
		20	U20	Unknown	922900	922900	N/A	N/A	N/A	128	916	20636	7210.16	4342.46	7.59155							Statistica di Levene	gl1	gl2	Sign.
																				VAR00001	Basato sulla media	0.112	2	16	0.895
																					Basato sulla mediana	0.049	2	16	0.952
																					Basato sulla mediana e con il grado di libertà adattato	0.049	2	13.898	0.952
																					Basato sulla media ritagliata	0.089	2	16	0.915
																				Confronti multipli
																				Variabile dipendente: VAR00001
																					(I) Group	(J) Group	Differenza della media (I-J)	Errore std.	Sign.	Intervallo di confidenza 95%
																										Limite inferiore	Limite superiore
																				HSD di Tukey	C	C26 oxfu	-,27892*	0.09235	0.021	-0.5172	-0.0406
																						C26 oxfu ss	-0.21058	0.09584	0.102	-0.4579	0.0367
																					C26 oxfu	C	,27892*	0.09235	0.021	0.0406	0.5172
																						C26 oxfu ss	0.06835	0.09235	0.744	-0.1699	0.3066
																					C26 oxfu ss	C	0.21058	0.09584	0.102	-0.0367	0.4579
																						C26 oxfu	-0.06835	0.09235	0.744	-0.3066	0.1699
																				Games-Howell	C	C26 oxfu	-,27892*	0.10098	0.047	-0.5545	-0.0033
																						C26 oxfu ss	-0.21058	0.09374	0.117	-0.4731	0.052
																					C26 oxfu	C	,27892*	0.10098	0.047	0.0033	0.5545
																						C26 oxfu ss	0.06835	0.08385	0.702	-0.1585	0.2952
																					C26 oxfu ss	C	0.21058	0.09374	0.117	-0.052	0.4731
																						C26 oxfu	-0.06835	0.08385	0.702	-0.2952	0.1585
																				* La differenza della media è significativa al livello 0.05.
																				Confronti multipli
																				Variabile dipendente: VAR00001
																					(I) Group	(J) Group	Differenza della media (I-J)	Errore std.	Sign.	Intervallo di confidenza 95%
																										Limite inferiore	Limite superiore
																				HSD di Tukey	C	C26 oxfu	-622,36064*	180.145	0.009	-1090.28	-154.44
																						C26 oxfu ss	-690,36514*	180.145	0.004	-1158.29	-222.445
																					C26 oxfu	C	622,36064*	180.145	0.009	154.44	1090.28
																						C26 oxfu ss	-68.0045	180.145	0.925	-535.925	399.916
																					C26 oxfu ss	C	690,36514*	180.145	0.004	222.445	1158.29
																						C26 oxfu	68.0045	180.145	0.925	-399.916	535.925
																				Games-Howell	C	C26 oxfu	-622,36064*	171.979	0.013	-1098.91	-145.807
																						C26 oxfu ss	-690,36514*	194.098	0.013	-1222.46	-158.269
																					C26 oxfu	C	622,36064*	171.979	0.013	145.807	1098.91
																						C26 oxfu ss	-68.0045	173.51	0.92	-549.347	413.338
																					C26 oxfu ss	C	690,36514*	194.098	0.013	158.269	1222.46
																						C26 oxfu	68.0045	173.51	0.92	-413.338	549.347
																				* La differenza della media è significativa al livello 0.05.
