# Supplementary material for: Targeting Mitochondria by SS-31 Ameliorates the Whole Body Energy Status in Cancer- and Chemotherapy-Induced Cachexia
Source: Cancers (Basel). 2021 Feb 18;13(4):850. doi: 10.3390/cancers13040850 (PMC7923037; doi:10.3390/cancers13040850)
Supplement: Supplementary file 1 [file cancers-13-00850-s001.zip › supplementary/Figure S7b.original western blot image.xlsx]

## Sheet: PGC
Software					Image Line
							PGC						Ponceau				Ratio		Ordered
				lane	sample	Volume (Int)	Adj. Vol. (Int)			lane	Label	Volume (Int)	Adj. Vol. (Int)
	C	1.3		1	1	1837912	1837912			1	U1	34923238	34923238				0.0526272		0.0526272		Mean	0.0251643		0.0133514		0.0133612
		2.3		2	2	1214412	1214412			2	U2	36401362	36401362				0.0333617		0.0333617		SD	0.0160931		0.00712169		0.00826644
		3.3		3	7	952276	952276			3	U3	38870510	38870510				0.0244987	C	0.013797		SEM	0.00656996		0.0025179		0.00337476
		4.3		4	8	493588	493588			4	U4	40168970	40168970				0.0122878		0.0112575
		5.3		5	15	559868	559868			5	U5	42111698	42111698				0.0132948		0.0269343		%	100		53.057		53.0958
		6.3		6	16	411612	411612			6	U6	43595538	43595538				0.00944161		0.0130079			26.1083		10.0058		13.4109
	C26	7.3		7	3	599316	599316			7	U7	43437990	43437990				0.013797		0.00508708
	OXFU	8.3		8	4	531884	531884			8	U8	47246958	47246958				0.0112575		0.0244987
		9.3		9	9	373576	373576			9	U9	48663350	48663350				0.00767674	C26	0.0122878
		10.3		10	10	503060	503060			10	U10	48042130	48042130				0.0104712	OXFU	0.00767674
		11.3		11	18	450556	450556			11	U11	47830106	47830106				0.00941992		0.0179828
		12.3		12	19	418356	418356			12	U12	47743866	47743866				0.00876251		0.021374
		13.3		13	5	1294964	1294964			13	U13	48078558	48078558				0.0269343		0.00743294
		14.3		14	6	602320	602320			14	U14	46304138	46304138				0.0130079		0.0104712	PGC-1α1 (90 kDa)
	C26	15.3		15	12	229556	229556			15	U15	45125254	45125254				0.00508708		0.0132948
	OXFU	16.3		16	13	319120	319120			16	U16	42933218	42933218				0.00743294		0.00944161
	SS-31	18.3		17	21	375528	375528			17	U17	40169330	40169330				0.00934862	C26	0.00941992		130 kDa
		19.3		18	22	1179744	1179744			18	U18	39456790	39456790				0.0298996	OXFU	0.00876251	standard	95 kDa
		21.3		19	11	765736	765736			19	U19	42581650	42581650				0.0179828	SS-31	0.00934862	overlay
		22.3		20	14	925060	925060			20	U20	43279586	43279586				0.021374		0.0298996		72 kDa
																				Ponceau
							ponceau
							No.	Label	Type	Volume (Int)	Adj. Vol. (Int)	Mean Bkgd. (Int)	Abs. Quant.	Rel. Quant.	# of Pixels	Min. Value (Int)	Max. Value (Int)	Mean Value (Int)	Std. Dev.	Area (mm2)
							1	U1	Unknown	34923238	34923238	N/A	N/A		2750	4963	19403	12699.4	2861.55	15.6471
							2	U2	Unknown	36401362	36401362	N/A	N/A	N/A	2750	6739	19123	13236.9	2686.71	15.6471
							3	U3	Unknown	38870510	38870510	N/A	N/A	N/A	2750	7667	19447	14134.7	2497.13	15.6471
							4	U4	Unknown	40168970	40168970	N/A	N/A	N/A	2750	7907	19487	14606.9	2447.45	15.6471
							5	U5	Unknown	42111698	42111698	N/A	N/A	N/A	2750	9039	20027	15313.3	2192.24	15.6471
							6	U6	Unknown	43595538	43595538	N/A	N/A	N/A	2750	9683	20911	15852.9	2211.04	15.6471
							7	U7	Unknown	43437990	43437990	N/A	N/A	N/A	2750	10391	19915	15795.6	2107.44	15.6471
							8	U8	Unknown	47246958	47246958	N/A	N/A	N/A	2750	11475	21291	17180.7	1880.92	15.6471
							9	U9	Unknown	48663350	48663350	N/A	N/A	N/A	2750	12527	23179	17695.8	1987.1	15.6471
							10	U10	Unknown	48042130	48042130	N/A	N/A	N/A	2750	11563	21447	17469.9	1934.9	15.6471
							11	U11	Unknown	47830106	47830106	N/A	N/A	N/A	2750	11755	21471	17392.8	2186.71	15.6471
							12	U12	Unknown	47743866	47743866	N/A	N/A	N/A	2750	11619	21067	17361.4	1778.76	15.6471
							13	U13	Unknown	48078558	48078558	N/A	N/A	N/A	2750	12303	21999	17483.1	2215.39	15.6471
							14	U14	Unknown	46304138	46304138	N/A	N/A	N/A	2750	11799	22443	16837.9	2081.31	15.6471
							15	U15	Unknown	45125254	45125254	N/A	N/A	N/A	2750	11543	22775	16409.2	1987.01	15.6471
							16	U16	Unknown	42933218	42933218	N/A	N/A	N/A	2750	10115	20271	15612.1	2105.54	15.6471
							17	U17	Unknown	40169330	40169330	N/A	N/A	N/A	2750	9531	19603	14607	2068.88	15.6471
							18	U18	Unknown	39456790	39456790	N/A	N/A	N/A	2750	9311	19283	14347.9	2071.58	15.6471
							19	U19	Unknown	42581650	42581650	N/A	N/A	N/A	2750	10311	19883	15484.2	1747.96	15.6471
							20	U20	Unknown	43279586	43279586	N/A	N/A	N/A	2750	9407	21315	15738	2108.39	15.6471

## Sheet: LC3 I
Software					Image Line
							LC3 I							Ponceau				Ratio			Ordered
				lane	sample	Volume (Int)	Adj. Vol. (Int)			lane	Label	Type	Volume (Int)	Adj. Vol. (Int)
	C	1.3		1	1	500972	262468			1	U1	Unknown	34923238	34923238			1	0.00751556		1	0.00751556	Mean	0.00681081		0.0149116		0.0157569
		2.3		2	2	503648	249809			2	U2	Unknown	36401362	36401362			2	0.00686262		2	0.00686262	SD	0.000702527		0.0107154		0.00970428
		3.3		3	7	612996	320303			3	U3	Unknown	38870510	38870510			7	0.00824025	C	3	0.00580774	SEM	0.000286806		0.00378847		0.00396176
		4.3		4	8	1652712	1.16811e+06			4	U4	Unknown	40168970	40168970			8	0.0290798		4	0.00686447
		5.3		5	15	1276868	857707			5	U5	Unknown	42111698	42111698			15	0.0203674		5	0.00759308	%	100		218.94		231.351
		6.3		6	16	944332	648051			6	U6	Unknown	43595538	43595538			16	0.0148651		6	0.00622142		4.21103		55.6243		58.1686
	C26	7.3		7	3	472444	252276			7	U7	Unknown	43437990	43437990			3	0.00580774		7	0.00824025
	OXFU	8.3		8	4	631240	324326			8	U8	Unknown	47246958	47246958			4	0.00686447		8	0.0290798
		9.3		9	9	1827668	1.31674e+06			9	U9	Unknown	48663350	48663350			9	0.0270582	C26	9	0.0270582
		10.3		10	10	628164	203141			10	U10	Unknown	48042130	48042130			10	0.00422838	OXFU	10	0.00422838
		11.3		11	18	2362232	1.58068e+06			11	U11	Unknown	47830106	47830106			18	0.0330478		11	0.00734004
		12.3		12	19	785272	384107			12	U12	Unknown	47743866	47743866			19	0.00804516		12	0.00740713	LC3 I
		13.3		13	5	673620	365064			13	U13	Unknown	48078558	48078558			5	0.00759308		13	0.00890098	LC3 II
		14.3		14	6	571696	288077			14	U14	Unknown	46304138	46304138			6	0.00622142		14	0.027038
	C26	15.3		15	12	672584	334249			15	U15	Unknown	45125254	45125254			12	0.00740713		15	0.0203674
	OXFU	16.3		16	13	694420	382148			16	U16	Unknown	42933218	42933218			13	0.00890098		16	0.0148651	standard	17 kDa
	SS-31	18.3		17	21	636948	326165			17	U17	Unknown	40169330	40169330			21	0.00811974	C26	18	0.0330478	overlay
		19.3		18	22	767912	398367			18	U18	Unknown	39456790	39456790			22	0.0100963	OXFU	19	0.00804516
		21.3		19	11	740576	312551			19	U19	Unknown	42581650	42581650			11	0.00734004	SS-31	21	0.00811974
		22.3		20	14	1755380	1.17019e+06			20	U20	Unknown	43279586	43279586			14	0.027038		22	0.0100963
						298880	162563
																						Ponceau
													Test di normalità
														gr	Kolmogorov-Smirnova			Shapiro-Wilk
															Statistica	gl	Sign.	Statistica	gl	Sign.
													VAR00001	C	0.196	6	,200*	0.926	6	0.547
														C26 OXFU	0.338	8	0.008	0.762	8	0.011
														C26 OXFU SS	0.22	6	,200*	0.844	6	0.141
													* Questo è un limite inferiore della significatività effettiva.
													a Correzione di significatività di Lilliefors
				I									Test di omogeneità delle varianze
															Statistica di Levene	gl1	gl2	Sign.
													VAR00001	Basato sulla media	11.496	2	17	0.001
														Basato sulla mediana	2.194	2	17	0.142
														Basato sulla mediana e con il grado di libertà adattato	2.194	2	11.245	0.157
														Basato sulla media ritagliata	10.153	2	17	0.001
													Confronti multipli
													Variabile dipendente: VAR00001
														(I) gr	(J) gr	Differenza della media (I-J)	Errore std.	Sign.	Intervallo di confidenza 95%
																			Limite inferiore	Limite superiore
													HSD di Tukey	C	C26 OXFU	-0.0081	0.00468	0.223	-0.0201	0.0039
															C26 OXFU SS	-0.00895	0.005	0.203	-0.0218	0.0039
														C26 OXFU	C	0.0081	0.00468	0.223	-0.0039	0.0201
															C26 OXFU SS	-0.00085	0.00468	0.982	-0.0129	0.0112
														C26 OXFU SS	C	0.00895	0.005	0.203	-0.0039	0.0218
															C26 OXFU	0.00085	0.00468	0.982	-0.0112	0.0129
													Games-Howell	C	C26 OXFU	-0.0081	0.0038	0.152	-0.0193	0.0031
															C26 OXFU SS	-0.00895	0.00397	0.154	-0.0218	0.0039
				II										C26 OXFU	C	0.0081	0.0038	0.152	-0.0031	0.0193
															C26 OXFU SS	-0.00085	0.00548	0.987	-0.0156	0.0139
														C26 OXFU SS	C	0.00895	0.00397	0.154	-0.0039	0.0218
															C26 OXFU	0.00085	0.00548	0.987	-0.0139	0.0156

## Sheet: LC3 II
Software					Image Line
							LC3 II							Ponceau				Ratio			Ordered
				lane	sample	Volume (Int)	Adj. Vol. (Int)			lane	Label	Type	Volume (Int)	Adj. Vol. (Int)
	C	1.3		1	1	298880	162563			1	U1	Unknown	34923238	34923238			1	0.00465488		1	0.00465488	Mean	0.00304056		0.0179278		0.0127937
		2.3		2	2	269320	100328			2	U2	Unknown	36401362	36401362			2	0.00275617		2	0.00275617	SD	0.000816852		0.00599529		0.00278603
		3.3		3	7	1607440	1.18256e+06			3	U3	Unknown	38870510	38870510			7	0.030423	C	3	0.00263241	SEM	0.000333479		0.00211966		0.00113739
		4.3		4	8	963628	624027			4	U4	Unknown	40168970	40168970			8	0.015535		4	0.0030385
		5.3		5	15	743168	465435			5	U5	Unknown	42111698	42111698			15	0.0110524		5	0.00240778	%	100		589.622		420.768
		6.3		6	16	937244	666311			6	U6	Unknown	43595538	43595538			16	0.0152839		6	0.00275361		10.9677		69.7127		37.4074
	C26	7.3		7	3	280384	114347			7	U7	Unknown	43437990	43437990			3	0.00263241		7	0.030423
	OXFU	8.3		8	4	330560	143560			8	U8	Unknown	47246958	47246958			4	0.0030385		8	0.015535
		9.3		9	9	1298128	876821			9	U9	Unknown	48663350	48663350			9	0.0180181	C26	9	0.0180181
		10.3		10	10	1258552	748904			10	U10	Unknown	48042130	48042130			10	0.0155885	OXFU	10	0.0155885
		11.3		11	18	1025784	546982			11	U11	Unknown	47830106	47830106			18	0.0114359		11	0.0201394	LC3 I
		12.3		12	19	1303108	821445			12	U12	Unknown	47743866	47743866			19	0.0172053		12	0.01504	LC3 II
		13.3		13	5	372240	115763			13	U13	Unknown	48078558	48078558			5	0.00240778		13	0.0190976
		14.3		14	6	337260	127503			14	U14	Unknown	46304138	46304138			6	0.00275361		14	0.00958094
	C26	15.3		15	12	1170416	678682			15	U15	Unknown	45125254	45125254			12	0.01504		15	0.0110524	standard	17 kDa
	OXFU	16.3		16	13	1353756	819921			16	U16	Unknown	42933218	42933218			13	0.0190976		16	0.0152839	overlay
	SS-31	18.3		17	21	893900	466520			17	U17	Unknown	40169330	40169330			21	0.0116138	C26	18	0.0114359
		19.3		18	22	816744	401311			18	U18	Unknown	39456790	39456790			22	0.0101709	OXFU	19	0.0172053
		21.3		19	11	1331892	857569			19	U19	Unknown	42581650	42581650			11	0.0201394	SS-31	21	0.0116138
		22.3		20	14	862580	414659			20	U20	Unknown	43279586	43279586			14	0.00958094		22	0.0101709
																						Ponceau
													Test di normalità
														gr	Kolmogorov-Smirnova			Shapiro-Wilk
															Statistica	gl	Sign.	Statistica	gl	Sign.
													VAR00001	C	0.334	6	0.035	0.729	6	0.012
														C26 OXFU	0.231	8	,200*	0.892	8	0.247
														C26 OXFU SS	0.331	6	0.039	0.845	6	0.143
													* Questo è un limite inferiore della significatività effettiva.
													a Correzione di significatività di Lilliefors
				I									Test di omogeneità delle varianze
															Statistica di Levene	gl1	gl2	Sign.
													VAR00001	Basato sulla media	2.63	2	17	0.101
														Basato sulla mediana	2.314	2	17	0.129
														Basato sulla mediana e con il grado di libertà adattato	2.314	2	9.84	0.15
														Basato sulla media ritagliata	2.631	2	17	0.101
													Confronti multipli
													Variabile dipendente: VAR00001
														(I) gr	(J) gr	Differenza della media (I-J)	Errore std.	Sign.	Intervallo di confidenza 95%
																			Limite inferiore	Limite superiore
													HSD di Tukey	C	C26 OXFU	-,01489*	0.00224	0	-0.0206	-0.0091
															C26 OXFU SS	-,00975*	0.0024	0.002	-0.0159	-0.0036
														C26 OXFU	C	,01489*	0.00224	0	0.0091	0.0206
															C26 OXFU SS	0.00513	0.00224	0.085	-0.0006	0.0109
														C26 OXFU SS	C	,00975*	0.0024	0.002	0.0036	0.0159
															C26 OXFU	-0.00513	0.00224	0.085	-0.0109	0.0006
													Games-Howell	C	C26 OXFU	-,01489*	0.00215	0	-0.0211	-0.0086
				II											C26 OXFU SS	-,00975*	0.00119	0	-0.0134	-0.0061
														C26 OXFU	C	,01489*	0.00215	0	0.0086	0.0211
															C26 OXFU SS	0.00513	0.00241	0.13	-0.0014	0.0117
														C26 OXFU SS	C	,00975*	0.00119	0	0.0061	0.0134
															C26 OXFU	-0.00513	0.00241	0.13	-0.0117	0.0014
													* La differenza della media è significativa al livello 0.05.

## Sheet: BNIP3
Software					Image Line
							BNIP3							Ponceau				Ratio		Ordered
				lane	sample	Volume (Int)	Adj. Vol. (Int)			lane	Label	Type	Volume (Int)	Adj. Vol. (Int)
	C	1.3		1	1	389560	389560			1	U1	Unknown	34923238	34923238				0.0111548		0.0111548		Mean	0.00856849		0.0179355		0.0155831
		2.3		2	2	388388	388388			2	U2	Unknown	36401362	36401362				0.0106696		0.0106696		SD	0.0018545		0.00769312		0.00380594
		3.3		3	7	784896	784896			3	U3	Unknown	38870510	38870510				0.0201926	C	0.00775377		SEM	0.000757096		0.00271993		0.00155377
		4.3		4	8	508692	508692			4	U4	Unknown	40168970	40168970				0.0126638		0.00777244
		5.3		5	15	491792	491792			5	U5	Unknown	42111698	42111698				0.0116783		0.00685378		%	100		209.32		181.866
		6.3		6	16	626404	626404			6	U6	Unknown	43595538	43595538				0.0143685		0.00720661			8.83581		31.7434		18.1335
	C26	7.3		7	3	336808	336808			7	U7	Unknown	43437990	43437990				0.00775377		0.0145998
	OXFU	8.3		8	4	367224	367224			8	U8	Unknown	47246958	47246958				0.00777244		0.0201926
		9.3		9	9	684616	684616			9	U9	Unknown	48663350	48663350				0.0140684	C26	0.0126638
		10.3		10	10	614860	614860			10	U10	Unknown	48042130	48042130				0.0127984	OXFU	0.0140684
		11.3		11	18	723288	723288			11	U11	Unknown	47830106	47830106				0.015122		0.0209926
		12.3		12	19	719956	719956			12	U12	Unknown	47743866	47743866				0.0150795		0.035129	BNIP3 (30 kDa)
		13.3		13	5	329520	329520			13	U13	Unknown	48078558	48078558				0.00685378		0.0130397
		14.3		14	6	333696	333696			14	U14	Unknown	46304138	46304138				0.00720661		0.0127984
	C26	15.3		15	12	658820	658820			15	U15	Unknown	45125254	45125254				0.0145998		0.0116783
	OXFU	16.3		16	13	559836	559836			16	U16	Unknown	42933218	42933218				0.0130397		0.0143685
	SS-31	18.3		17	21	576024	576024			17	U17	Unknown	40169330	40169330				0.0143399	C26	0.015122
		19.3		18	22	903976	903976			18	U18	Unknown	39456790	39456790				0.0229105	OXFU	0.0150795	Standard	26 kDa
		21.3		19	11	893900	893900			19	U19	Unknown	42581650	42581650				0.0209926	SS-31	0.0143399	overlay
		22.3		20	14	1520369	1520369			20	U20	Unknown	43279586	43279586				0.035129		0.0229105
				Test di normalità																	Ponceau
					Groups	Kolmogorov-Smirnova			Shapiro-Wilk
						Statistica	gl	Sign.	Statistica	gl	Sign.
				VAR00001	C	0.333	6	0.037	0.813	6	0.077
					C26	0.293	8	0.042	0.736	8	0.006
					C26 SS	0.382	6	0.007	0.778	6	0.037
				a Correzione di significatività di Lilliefors
				Test di omogeneità delle varianze
						Statistica di Levene	gl1	gl2	Sign.
				VAR00001	Basato sulla media	2.776	2	17	0.091
					Basato sulla mediana	1.026	2	17	0.38
					Basato sulla mediana e con il grado di libertà adattato	1.026	2	9.471	0.395
					Basato sulla media ritagliata	2.353	2	17	0.125
				Confronti multipli
				Variabile dipendente: VAR00001
					(I) Groups	(J) Groups	Differenza della media (I-J)	Errore std.	Sign.	Intervallo di confidenza 95%
										Limite inferiore	Limite superiore
				HSD di Tukey	C	C26	-,00937*	0.00294	0.014	-0.0169	-0.0018
						C26 SS	-0.00701	0.00314	0.094	-0.0151	0.001
					C26	C	,00937*	0.00294	0.014	0.0018	0.0169
						C26 SS	0.00235	0.00294	0.708	-0.0052	0.0099
					C26 SS	C	0.00701	0.00314	0.094	-0.001	0.0151
						C26	-0.00235	0.00294	0.708	-0.0099	0.0052
				Games-Howell	C	C26	-,00937*	0.00282	0.025	-0.0174	-0.0013
						C26 SS	-,00701*	0.00173	0.011	-0.0121	-0.002
					C26	C	,00937*	0.00282	0.025	0.0013	0.0174
						C26 SS	0.00235	0.00313	0.739	-0.0061	0.0108
					C26 SS	C	,00701*	0.00173	0.011	0.002	0.0121
						C26	-0.00235	0.00313	0.739	-0.0108	0.0061
				* La differenza della media è significativa al livello 0.05.
